# Supplementary material for: Data-driven design and screening of novel Klebsiella pneumoniae carbapenemase-2 β-lactamase inhibitors using a generative CLM
Source: RSC Adv. 2026 May 26;16(31):28845–56. doi: 10.1039/d6ra02379g (PMC13213580; doi:10.1039/d6ra02379g)
Supplement: RA-016-D6RA02379G-s002 [file RA-016-D6RA02379G-s002.txt]

CN(CCOCCOC1=NO[N+1]([O-1])=C1S(=O)(=O)C2=CC=CC)C2C(=O)C3=CC=CC=C3
C123C(=O)OC[C@]1(OC)[C@@H1]O[C@H1]2C[C@@]4C5CC(=C4C)[C@@H1](C(=O)[O-1])[C@H1]35
C1N(C2CC23)[C@H1]CC[C@H1]13
C1N(C)C(=O)C2=CC(CN(C)S(=O)(=O)CC3CC3)=NC=C2CN1C
CC(C[C@H1](O)CCCCCC(O)C1CSCCSSC1C)CC(=O)C(C)C
C1C(=C2C3=CC=C(Cl)C=C3C(=O)O2)CC[C@@H1]1C4=CC=CC=C4
C[C@H1](NS(=O)(=O)CCC(F)(F)F)CC
C1N(C2=CC=C(S(C)(=O)=O)C=C2)CC1
O1C[C@H1]CN(C2CC=CC3=CC=CC=C32)C(=O)N1
C1OC2=CC=CC=C2[C@H1](C)C1C
C1[C@H1]O[C@@H1][C@@H1](O)[C@H1](O[C@H1]2[C@H1](O)[C@@H1](O)[C@H1](O[C@H1]3O[C@H1](CO)[C@H1](O)[C@H1](O)[C@H1]3O)[C@H1]O)[C@H1]2O[C@@H1](O)[C@H1](O)[C@H1]OC(=O)/C=C/C=C/[C@@H1]1
CN(CC(=O)N(CCOC(C)CC)C(C)=O)CCCS(=O)(=O)CC[N+1](C)(C)C
C=1N(C)C=NC=C(C(F)(F)C2=CC=CC=C2CC)NN=C=1
C123OC=NC=NC(OC4CCN(C(=O)OCC5=CC=CC=C5)CC4)C=C1CC[C@H1]2OC/C=C/C6=NC=CC3=C6
C1OCC=C(C)C(C)=C(OC(=O)C2=CC=CO2)C1=O
O/N=C1\CCCC12CCCCC2
N12C(=O)C=CC(I)=C(O[C@@H1]3O[C@H1](CO)[C@@H1](O)[C@H1](O)[C@@H1]3O)C(CC=C(OC1)C=CCOC)=[N+1]([O-1])C2=C
C1C(C(=O)NCCCC(=O)C[C@H1](C)CC1)OC(C)=O
CC(CO[C@H1]C1[C@H1](C(=O)N(C)C)N(C2=CC=CC=C2)C[C@H1]1C=O)OC(C)CN(CCC3=CC=NC=C3)CC(=O)NC4CCCCC4
O1[C@@]CC2[C@@H1](OC(C3=CC=CC=C3)C4=CC=CC=C4)OC(=O)C=C(O5)[C@]2(O5)[C@H1]1CN(CC=CC6=CC(Cl)=C(Cl)C=C6[N+1](=O)[O-1])C(C)O
CN(CCNCN=C1[NH1]N=C(CN)S1C)C(=O)O
C12C[C@@H1](O)CCCCC[C@H1][C@@H1]CC3[C@H1]([C@@]1(C)CCCCCCCNCC3O)[C@](C)(CC(=O)[C@H1](O)[C@](C)(O)CCCCCCCCCCCCC)COC(=O)C4=CC=CC(=C4C(=O)O)CC=C2
OC=CC=CC(C[C@H1](NC(=O)C(C)(C)NC(=O)CN(CCOC(CS1C2=CC=CC=C2)COCC)OC(CCCCCCCCCCCCCC)C(=O)OCC3=C)C=CC=C3OC4=C)C=C(OC)C(OC5)=C4C=C1CC(=C5OCOC=CCO)C
C1[C@@H1]2OC3=C(O)C=CC=C3[C@@]21C
COC1=CC=CC=C1C(=O)OCC/C2=C\CCCCCC(=O)NC=CC=C2[C@H1](O)CC3=CC=C(O)C=C3[C@@](C)C(CC=C(C)C)=CC(=O)[C@]
C12O/N=C\C=C\C[C@H1]C(=C)[C@@](Br)=C(Cl)C(=O)O[C@@]1OC2=O
C1OC2=CC(NC3=CC=C(OC)C=C3)=CC=C2[C@H1]1C
C1N(CCCCC2=CC=CC=C2Br)CCC=CC(C)=C3C(=O)C=C(C)C13
OC/C=C\C=C\C(O)C=1C=NOC=1C
O1[C@H1]CC2[C@H1][C@@H1]3CCC4=CC(=O)CC[C@]4(C)[C@H1]3CC[C@]12C
CC(=O)C1=C(O)C=C(O/C(C)=C1)C[C@@](O)[C@@H1](C)C2[C@H1](O)C[C@](O)O2
CS(=O)(=O)C1=CC(CC2=CC=C(O)C=C2O)=CC=C1O
CN(C1=CC=C2C=CC=CC2=C1Cl)C(=O)CCC3=CC=CC=C3
CC(=O)OC1=CC(OC)=CC=C1C(C(C)(C)C(=O)O)=CC(=O)C2=CC=C(O)C=C2
C1C(=O)NCC=2C3=C(N1N=2)C(=O)C4=CC=CC=C4C3=O
CN(C1COC(C2=CC=C(F)C=C2)[C@H1]1CC)O[C@H1](O)C[C@@H1](C)C(=O)C[C@H1](O)C/C=C(\C)[C@@H1]3C=C(C=O)C[C@@H1]3O
C1=NCC=CC=C1C2=CC=CC(S(=O)(=O)NC(=O)C3=CC=C(Cl)C=C3)=C2Cl
CN1N=C(CC2=CC=CC=C2)N=C1C3=CC=CC=C3
CCC(=O)NC1=C2C3=C(C=CC=C3OC2=O)[C@H1](OC(C)=O)[C@@H1](O)C1
O1C=NC=C1C2=C(F)C=C(F)C=C2NCCC=CN(CCF)C3=CC=CC=C3
O1CSC(Cl)CC1=O
C1OC=CC2=C([C@](C)(O)C(C)COC(N)=O)C=C12
O1C2=CC=CC=C2[C@H1]1N=CC3=CC(C4=CC=CC=C4)=CC=C3
C1OC2=CC(N)=C(F)C=C2C1=O
C1COC=C2C(CC=NCCCCCCO)=C(C(=O)O)C2=NC1=O
CN(CN1CCN(C(=O)C2=CC=C(Cl)C=C2)CC1C(=O)NCC=O)OCCCCC
CN(CC1=CC=C(CC(=O)O)C=C1C)C(=O)NC2CC3(C=CC4=CC=CC=C43)CC2
C[C@@H1](NC(=O)CCCCOC(=O)C(C(=O)OC1=NC2=CC=CC=C2CC1=O)SC(=O)CC)C
CC(CCOC(=O)CCCC)[C@@H1](OC(=O)C(C)C)[C@H1](C)CCCC1=CC=CC=C1
C1OC=CC(=O)C(CO[C@H1]2O[C@H1](CO)[C@@H1](O)[C@H1](O)[C@H1]2)OC1O
COC1=CC=CC=C1C(=O)[C@@H1]CC2C(=O)NC(C)(C)C(=O)C3=CC=CC=C3O[C@@H1]2C
C123OC4=CC(OC)=C(Cl)C=C4C[C@@H1](C(=O)C5=CC=C(CO)N=N5)OC(=O)[C@@H1]C[C@H1](O)C[C@@H1](C1)N(CC2C)C3
C1[C@H1]C=C[C@H1]2[C@@H1]C3[C@H1](F)C(C)=C[C@@H1](O)CC[C@]2C[C@@]C4[C@@]31CCN4CCCCCCC
C1[C@H1]C2NC(=N)C[C@@]21N
CN(CC1=CC=C(/C=C/C(=O)O)C=C1)C2CCCN(CCOC3=CC=C(Cl)C=C3)CC2
C12C(=NO[C@]1(C)[N+1](=O)[O-1])CC3[C@](C)C(C)=C(CC(=O)O)C[C@]3(O)C2=O
C1OC(=O)[C@@H1](CO)NC(=O)[C@@H1](NC(=O)[C@@H1](N)COC)NC(=O)[C@@H1](N)CSSC[C@H1](N)C(=O)NCCCCCCNC1=O
CC(CCCCCCC=C(C)COC(=O)C1=CC=CC=C1F)OCCCCCC2CC(=O)OC[C@H1]C3=C[NH1]C=CC=CC(=N3)OC(=O)[C@H1](CC(C)C)NC(=O)[C@H1](CC4=CC=CC=C4)CNCC(=O)N5CCC[C@H1]5[C@H1](C)[C@H1]2O
O1[C@@H1][C@H1]OC(=O)[C@@]1(C)[C@@H1]
O1C=CC2=C(NC3=CC=CC=C3)C(O)=C(O)C2=C1C(=O)O
C=C=C/CC=CC(O)=C(O)C(Cl)=C
CN(O)CC(=O)N/N=C/C1=CC=CC=C1[N+1](=O)[O-1]
C1[C@@H1](C[C@@H1](C[C@@H1](OC(=O)C(C)C)C[C@@](C)CC[C@@H1](O)[C@](C)C(=O)CCC)CCC)[C@@H1]2CC(=O)C[C@@H1]12
C1OC2=CC=CC=C2[C@H1]1NC(=O)CSC3=CC=CC=N3
CC(CC(=O)OCCNC(C1CC1)C=O)OC2=CC=CC3=C2C=CC(NC(=O)CCN)=N3
C1C(=O)NC=CC(Cl)=CC(N2CCN(C)CC2)=NN=C1
C[C@@H1](CCCCC[C@H1](C1)[C@H1]C2C[C@H1][C@@H1]3CCC4=CC(=O)C=C[C@]4(C)[C@H1]3CC[C@@]2(C)[C@H1]1/C=C/C=C(\C)C(=O)C5=CC=CC=C5C(=O)OC6CO[C@@H1]7O[C@@]8(C)CC[C@H1]9[C@H1](C)CC[C@@H1]6[C@@]79OO8)C
CN(CC1=CC=C(OCC(C)F)C=C1)C(=O)CCCC#N
O1[C@]C2[C@H1]1C[C@@H1](O)[C@@]2(C)[C@H1]3OC=C(C(C)(C)C)[C@]3(O)CO
C1N(C2=CC=C(C(F)(F)F)C=C2)[C@H1]1C3=CC(Cl)=CC(F)=C3
C1OC2=CC(OC)=CC=C2C1=O
O1C=C2C=C(O)N=NC2=C1
C1N(CCCC=2C=COC=2CCC)[C@H1]CC[C@]3(C)[C@H1]1CC4[C@@H1][C@@]5(C)CC[C@H1](OC(=O)C6=CC=CO6)C(C)(C)[C@@H1]5CC[C@]43C[C@@H1]
C1OC2=CC(O)=CC3=C2[C@H1]1O[C@H1]4CO[C@H1]5OCC=C5[C@]4[C@H1](O)[C@](C)[C@H1][C@H1](O)C[C@H1]3OC(=O)C6=CC=CC=C6
COC1=CC2=CC(F)=C1C[C@H1](C)C(=O)/C=C/C(C)=C/CC[C@@H1]2O
C1CS2C=NC(C3=NN(C)C4=CC=CC=C34)=NN12
CN(CC1C=CC=C(C2=CC=CC=C2)C=C1C=O)O[C@H1]C3=CC=CC=C3C[N@@+1]CCCCCCC(=O)N[C@@H1](CCCCNC(=N)N)C(=O)N4C[C@H1](O)C[C@H1]4C(=O)N[C@@H1](C)C(=O)N[C@@H1](CC5=CC=CS5)C(=O)N[C@@H1](CCCNC(=N)N)C
CN(CCC(C)C)[C@@H1](CC(=O)NC(C1=CC=CC=C1)C2=CC=CC(C(N)=O)=C2C)C=O
O1C=CC=C(N2CC3=CC=CC=C3C2)C(F)=C1CC=C4C=C(OS(=O)(=O)O)C(OS(=O)(=O)O)=C4N
O/N=C1/CCCC1NCC2COC2
C1OC=CC=C(C(=O)OC)CC=CC1=O
OC(=O)/C(=C/NC1=CC=C(Cl)C=C1Cl)C=O
COC=CC=C(C1O[C@H1](C)CC(C)=C1C=O)CC=C
N[C@@H1](C(N)=O)NC[C@@H1](CNC(=O)NC1=CC=C(NC2CCCC2)C[N+1](=O)[O-1])C1O[C@H1](CO)[C@@H1]O
C1CCCC(C)C(=O)CCC=C[C@@]2O[C@@H1]3NC(CC4)=CC(=O)C=C[C@]4(C)[C@H1]3C[C@@H1](O)[C@@H1]2C(C)C=C1
C1N(C)C(=O)COC2=CC(C)=CC=C2C3[C@H1]OC(=O)[C@]3CC=C(C)[C@H1]1
C1OC2=CC=CC=C2[C@H1](C)CNC(=O)[C@H1]3CCCN3C(=O)[C@H1]([C@@H1](C)CC)NC(=O)CSC[C@@H1](C(N)=O)NC(=O)CNC(=O)[C@H1](CC4=CC=C(O)C=C4)NC1=O
O1C=CC2=C(NC[C@@H1](O)[C@H1](O)[C@H1]OC)C=CC=C1O2
CC(=O)NCC1=NC(C)=CS1
C[C@H1](CC[C@H1]C(=C1)/C=C/[C@H1](O)[C@@H1](C)C(=O)N[C@H1](C(=O)NCCCC)C(=O)O[C@@H1]1[C@@H1](OC(=O)CC(C(=O)O)C2=CC(O)=CC(OC)=C2CC)OC(=O)C[C@H1]OC(=O)NCCCNC3=CC=NN3CC4=CC=CC=C4C)P=O
C1C(C[C@H1](OC(=O)CCC(=O)O)C(C)(C)COC)(C)OO1
C=NCC1=CC=C(OC(F)(F)F)C=C1C
C=1OC=CC(NCC[N+1](C)(C)[C@@H1](CCCCC)CC)=C(/C=C/C(=O)O)C=C=1
C12CC(CCCC3=CC=C(OP(=O)(O)O)C=C3)NC=C(C(=O)C4C[C@@]C[C@@H1]41)C[C@@H1](O)[C@](C5)C(=O)C=C[C@@H1]52
C[C@H1]CN(C1=CC=C(C2=CC=CC=C2)C(=N)N1OCC3=CC=CC=C3)CN=O
O1C=NC=C(C2=CC=C(CN3CCOCC3)C2)N1NC=O
C[C@H1]OC(=O)NCCCC[C@H1]NC(=O)[C@@H1]1CCCN1C(=O)CNCCNC(=O)CNCCNC(=O)CNC(=O)CNCNC(=O)CCNC(=O)NN(C)C(=O)CN(C)C(=O)CNCC(=O)NCCN
O1C=C2C=C(NC(=O)OC(C)(C)C)C=CC=C12
CS(=O)(=O)NC(=O)C(Cl)(Cl)Cl
CN(C)C(=O)CNC1=NC=CS1
C1#CC=CC1=O
C1CC/N=C\CC(C2=CC(Cl)=C(Cl)C(O)=C2OC3=CC=CC=C3)C(=O)OCCCC(C(=O)[O-1])OCO1
CN(CC1=CC=CC(NC(=O)C(C)(C)C)=C1OCO)C(=O)NC2=CC=CC=C2
C=1OC=CC=C(C[C@H1](N)C(=O)OC2=C3C=C(C=C2CC(C)C)CCC3=O)C=CC=C=1
C=[N@+1](CCOC=CC=C(OC)C(OC)=C)CC1=CC=C(OC(C)(C)C)C=C1C([N+1](=O)[O-1])=CC
C1C(C2C=CC=C(C3=CC=CN=C3)O2)C4C=C(Cl)C(=O)[C@@]4(O)[C@@]1(C)O
C[C@H1](NS(=O)(=O)C1=CC=C(C(=O)OC)C1)C(C)(C)Cl
C12C=CCC[C@H1](O)C[C@]3(C)[C@@H1](C[C@H1]1C3C)OC[C@](C)(O)CC(=O)N2C
CC(NC(=O)OCC(C)C)CC1=CC=CC=C1
C12N(CCC3=CC=C(O)C(OCC)=C3)C(CCC(=O)OC)=C/C2=C\[C@H1]C4=C(C)C(=O)[C@]41C=O
OC1=CC=C(OCC2=CC=CC=C2)C(O)=C1C(=O)OC
CC(O[C@@H1]1O[C@H1](C)C[C@H1](C(C)C)[C@@H1]1)[C@H1](C)O/C=C/CCCC/C=C\CCC[N+1]2=CC=CC=C2
C1C(C(=O)O[C@H1]2CC[C@](C)C=C(C(=O)[C@H1]C[C@H1]2)C[C@@](O)C(C)(C)[C@@H1]O)C[C@H1]1OC(C)=O
O1C=NC(N)=NC(N(C)S(C)(=O)=O)=N1
N12S(=O)(=O)C=CC(COC(=O)CC3=CC=CC=C3)=C(C(=O)C(O)C(O)=C1)CC2
CN1C=CC(C[C@@H1](C)NCCCCC2=CC=CC=C2)=NC1=O
C12[C@H1](O[C@@H1]C=C(C(=O)OC)[C@@H1](C)CCCC)[C@@H1][C@@H1](OC(=O)C3=CC=CC=C3)[C@@H1]4[C@](C)(OC(C)=O)C(=O)[C@]41CC2(C)C
O1C2=CC=CC=C2[C@@H1]1[C@@]CO
CC(C[C@H1](O)CCC(O)CC(C)CO[C@@H1]OC(C)[C@@H1](OC(=O)/C(C)=C)[C@H1]OCC)=O
O1C(=O)C=CC=CC(=O)[C@@]1(O2)C(=O)O2
C[C@H1](C/C=C\CCCCC1CC=CC(C)(C)O1)CNCCC2=CCCCC2
C1N(CC=C2[NH1]C3=CC=C(C#N)C=C23)[C@H1]C=C4[C@H1](O[C@H1]O[C@@H1](C5O)[C@@](O)[C@@H1](OC(=O)/C=C6/C=NC7=C(O)C(O)=CC=C76)CO[C@H1]5)O[C@H1]4C(=O)OCC(O)=C1C(C)=O
C123C(=O)[C@@H1][C@H1]CC[C@H1]([C@H1]1C2[C@]3(C)OCC)O
CN(CCCOC1=CC=C(CC)C=C1C(=O)O)[C@H1][C@@H1]2CC34[C@H1]N(C)CC[C@@]3(C(=O)O)[C@H1]2CN(C)CC(=O)NCCC[C@H1](NC(=O)CCCCCCCCCCCCCCC(=O)O)C(=O)C=C[C@](C)(O)C[C@@H1](O)C[C@@H1]4OC(=O)[C@@H1](C)CC=C
N1C(=O)[C@@H1](NCC2=CC=CC=C2NC)CC(=O)N(CC3=CC=CC=C3)CC4=CC=CC=C4CCN(CCC)C1=O
N1[C@@H1]CO[C@H1]1C
C1OC=CC=C(OC=O)C[C@@H1](C(C)C)/C=C/C=C/C=C/[C@H1]1C
O1C=N/C(=C\C=CC=C1O[C@@H1]O[C@H1](CO)[C@@H1](O)[C@H1](O)O)OCC(=O)OC=CC(=O)OC
COC(=O)C(OC)OC1=CC(C)=CC(=C1OCOC)OC2=CC=CC=C2N=CC(=O)[O-1]
C1C(CCCCCCN(C)CC2=CC=CC=C2C)(O)OC[C@@H1]O[C@@](OC)=C3C(=O)OC[C@]3O1
C[C@@H1](CNC(=O)C1=CC=C(OC(C)=O)C(OC(C)=O)=C1OCCC)CCC
C12N(C3=CC=CC4=CC=CC=C34)C(=O)[C@@H1]CC5=CC=CC=C5N(CC(=O)NC[C@H1]O[C@@H1](CP(=O)O)O[C@H1]1)OC2
O1[C@H1][C@@H1]1C[C@](COC(=O)/C=C/C2=CC(O)=CC(O)=C2C(=O)OCOC=O)C[C@@H1](O)C[C@@H1](O)C[C@@H1](O)CC(=O)O
CN(CCCCCl)CCC1=CC=CC=C1
CC(CC[C@](C)[C@@H1](O1)[C@@H1](Cl)CC[C@@H1][C@]1(C2)CC[C@H1](Cl)[C@]2(C)O)C(=O)O
CC(O)/C(C(=O)OC(C)(C)C)C1=C(O)C=CC2=C1CCC2=O
C=12OC=C(C=1CC2CC)C=O
COC(=O)[C@@H1](NC(=O)CC1=CC=C(Cl)C=C1)C2=CC=C(C(N)=O)C=C2
C1OC=CC(/C=N/N2C=NC(CC3=CC=CC=C34)=CS2)=NC(C)=NN14
C1[C@H1](CC2[C@H1][C@H1](O)C3[C@@]S4[C@H1]1CC(=O)[C@]4(O)[C@@H1](C)[C@H1]5O[C@@]52C(C)C[C@@H1](OC(=O)/C=C/C6=CC=CC=C6)/N=C(\N)SSCCOP(=O)(O)OC[C@H1]7O[C@@H1]N8C=CC(=O)[NH1]C8=O)[C@H1](O)[C@@H1]7O[C@H1](O)[C@H1]3O
CN(CCOCCOCC(OC(N)=O)[C@H1](C)OCCO)CC1CC1
CN(O)C(=O)[C@H1](CC1=CC=CC=C1)N[C@@H1](C)C(=O)N[C@H1]C(=O)N[C@@H1](CO)C(=O)N[C@H1]2CCC[C@@H1]2C(=O)N[C@H1]3CCC[C@@H1]3S(=O)=O
C/C(=C\C=1SC2=CC=CC=C2C=1CC)OC(=O)C3=CC(OC)=CC=C3CC(=O)OCC
C1C(=O)NC=CC=C1NC(=O)[C@@H1]2CCCN2C(=O)[C@@H1](N)C[N+1]=CC3=CC=CC=C3C=C
O1C(=O)/C=C/C=CC=C(NC(=S)NC2=CC=C(Cl)C=C2Cl)C=C1
C=1C(=O)N(CC2=CC=C(OC)C=C2)[C@@H1]CC=C3CN4[C@@H1]C[C@@]3C5CCC(=C[C@@H1]54)/C(=N/C#N)NC(=O)C(CCCC[N+1](C)(C)C)C(O)C(Cl)(Cl)C=1
OCCNC(=O)C1=CC=CC=C1N2C(=O)C=CC=C(C(=O)N=[C@@H1]CC=CN2O[C@@H1]OP(=O)([O-1])[C@@H1](CO3)O)CC=CC3=CBr
C1[C@@H1](OCCOCCO[C@@H1]O[C@H1](COS(=O)(=O)[C@@H1](CC2)OC)[C@@H1](OC2O3)[C@H1]CC(=O)O[C@@H1]3/C=C/C[C@H1]4O[C@@H1]4[C@H1](C[N+1]=O)[O-1])CC=C1OC(=O)OCOC(C)(C)O[C@H1]CO
C#1N(CC=C2C=CC(NC(=O)NC3CCOCC3C(C)=O)=C2)OC#1
C1N(CC2=CC3=NC=C(Cl)C=C3S(=O)(=O)C4=CC=CC=C4C(=O)[C@@H1]C2=C1)C
C=NCC1=CC=CC(=C1)C2C=CC(C)(C)CC2=O
C[C@@H1](NC(=O)[C@H1](CCC(=O)O)NC(=O)[C@H1](CC(C)C)NC(=O)[C@H1](CCC(=O)O)NC(=O)[C@H1](CO)NC(=O)[C@@H1](N1)CC=CC=C(O)C1(NC(=O)/C=C/C=CC=C(N)C(O)=C)C2=CC=C(O)C=C2)C
FC=CN=COCCCCNCCC(O)(P(=O)(O)O)C(O)C
C1C(NC2=CC=CC(F)=C2)C[C@H1]1C(=O)OC
C1N(C/C(=C\C2=CC=CN=C2)C(C)=C1)CCCNCCCCC3=CC=C(O)C(OC)=C3
C1OC2=CC(O)=CC=C2C1=O
NC(=O)OCC=1N=C(C2=CC=CC=C2)NC(=O)C=1CCCC3(NC(=O)CN(C)CC)C(=O)OC[C@@H1](COS(=O)(=O)O)O3
CN(CCC[P+1](C1=CC=CC=C1)(C2=CC=CC=C2)C3=CC=CC=C3CC4)CC=C(O)C=C4
C1N(CCOCC(F)(F)F)C[C@H1]1C2=CC=C(Cl)C=C2
C=CCC1CCCCCC(=O)C=CC=CC1(C(=O)C2=CC=CO2)OO
C12OC(=O)C3=C(C)C4=C([C@H1](C)CN)CC=C3OCC=CC(=C5C1=CC2=CC=C[C@H1](N6C4)[C@]C[C@@](C)[C@@H1]7[C@@H1]6CC[C@]5(C)[C@]7(C)O)C(C)=O
CC(CCC1=CC=C2C(=C1)OCO2)OCCCCCC(C)C(=O)O
C123S(=O)(=O)[C@@H1]CC[C@@H1](NC(=O)C(=O)[C@@H1]CC[C@H1](O)/C(C)=C/CC/C=C\[C@@H1]4CC[C@H1](C)OCO4)C[C@]1(C)[C@]2(C)CC[C@@H1]3C
CN(CCC1C=C2C=CC3=CC=CN=C3C2=N1)[C@@H1](CC)NC(=O)OCC4=CC=CC=C4
O1[C@@H1][C@H1]O[C@@]1(C)CC[C@](O2)C=C(C3=CC=CC(O)=C3)OC2=O
O1[C@@H1][C@@H1]CC[C@H1]C[C@@H1](OCCC(=O)OCC2=CC=CC=C2Cl)CC(=O)C(C)(C)C=C1C=O
C[C@H1](COC(=O)CSC1=NN=NN1CCCC(=O)O)O[N+1](=O)[O-1]
C1NC=CC2=C(C=C3N=C(N4CCN(C5CCOCC5)CC4)N=C3N6CCCC6S2)CC1=O
C12N3C4=C[N+1]2=CC=C4C5=C[C@]31OCCCO5
C12N(C(=O)C=3[NH1]C4=CC=C5C=C4C=3C5)[C@H1]C6=CC=CC=C6C=CC[C@@H1][C@@H1]1CC[C@]2(O)[C@@H1][C@@H1](C)C(=O)O
C1N(C2CC3=CC=CC=C3C2)C[C@@H1]1C4=CC=C(C#N)C=C4
C1S(=O)(=O)C2=CC=CN=C21
O[C@H1]C1N(CC2=CC=CC=C2CC(=O)ON)C(=O)N1
C#CCSC1=NC(SCC2=CC=C(Cl)C=C2Cl)=NC(C)=C1C3=CC=CN=C3
CN(CC1=C(Cl)C=CC=C1S(C)(=O)=O)CC=C(C(F)(F)F)NN=NN
C=1[C@@](NC(=O)O[C@H1](C)CC2=CC=C(OC)C=C2)C(=O)O[C@@]=1C(=O)NC3CC3
CC(C[C@@H1](C)/C=C/C(=O)NN1C=CC=N1)OC
C123OC=CC4=C([C@H1][C@H1]5C[C@]5(CC)[C@@H1]1)[C@@](C)(O)CCC46CCC6[C@@]2(C)CCC3N7CCC(F)(F)CC7
CN(C1=CC=CC=C1[C@H1]C[C@H1](OC)N(C)CC)C2CCCCCC2
CC(NC(=O)N[C@@H1](CO)[C@H1]C(=O)N1CCNCC1)C(C)CC(=O)CCC(=O)O
C12[C@H1](CCC(N)=O)[C@H1](C)C[C@H1]3O[C@@H1](C)[C@@](OC(=O)/C=C/1)O[C@]2(C)O3
C1C(C(=O)NC[C@@H1](C(=O)N(C)[C@H1](C)CC2=CC=CC=C2OC)CNC(=O)OCC(C)(C)C)C1CCC
NC(=O)[C@@H1](NCC1=CC=C(F)C=C1)C(N)=O
N1C(=O)CNC(=O)[C@H1](CCCCN)NC(=O)C[C@H1](CCC2=C[NH1]C3=CC=CC=C23)CNC(=O)[C@H1](CC(=O)O)NC(=O)[C@H1]4CCCN4C1=O
CC(C)C(=O)NC=CC(C(=O)NCC1=C(C)C=C(C)[NH1]C1)=O
C1C(OC2=CC=CC=C2)C[C@@H1]1C3=CC=CC([N+1](=O)[O-1])=C3
C12NN=C(C3=CC=C(C(F)(F)F)C=C3)C(=O)N1C2
C1N(C(=O)C(NC(=O)C2=CC3=CC=C2)C4=CC=CC(O)=C4C1)OCCCC3
OC1=NC=CC(NS(=O)(=O)C2=CC=CC(C(F)(F)F)=C2)=N1
C12N(CC=CC=CC1C(=O)OCCOCCOCCN(CC)CC=C)N=C2C
C12N(CCCC(N)OC=CC3=COC=C3CC)C[C@@H1](C1)O[C@@H1]2CC4=CC=CC=C4
C1C(NC(=O)OCC2CC3COC=CC=C(C(C4=CC=C(C5=CC=CC(F)=C5)C=N4)C6=CC=CC=C6)N3C7=C)N=CC=C7N21
C1[C@@H1](OC(=O)[C@@H1](O)[C@@H1]C)CC=C[C@@H1](C)[C@](C)(OC(C)=O)[C@@H1]1OC(C)=O
ClC1=CC=CC=C1C=2CN=C(O)C=2
O1[C@@]CC2[C@H1]C(C1C[C@]2(O)COC)[C@H1]CC(=CO)C
CS(=O)(=O)[C@@H1](C)C1=CC=CC=C1
O1[C@@H1]CN(COC[C@H1]OCO)C[C@@H1](O)[C@@H1]1O
O1C(=O)C2=CC=CC(Cl)=C2N1C(=O)C=CC=CC3=CC=C(C=C3O)C=CC=C
C(S(=O)(=O)C=CC)CF
C12OC=CC=C([C@H1]3OC(=O)C[C@H1]3C[C@@H1](O)[C@@H1]1C4)OCO[C@](C[C@@H1](O)[C@@H1](O)[C@](C)C(O)=C4C=C)(C)C2=O
C1C(=O)NC2=CC([C@H1]3CC[C@H1](C4=CC=CC(F)=C4)CC3)=CC1N2C
C[C@@H1](CNS(=O)(=O)C1=CC=CC(C(F)(F)F)=C12)CC2
C12[C@@H1](O)[C@H1](OC3=CC=C(SC)C=C3)C(CC=C(C)CC(=O)OC)CC4=CC=C(C)C(=N4)NSC1=C2C
C1N(C[C@@H1]CC2=CC=C(Cl)C=C2Cl)CC(=O)OCC3=CC=CC=C3C=NC4=CC=CC=C4C(=COC)C=C1
CC(=O)NC(=S)NC1=CC=CC=C1
O1C[C@H1]C[C@@H1](OCCCCSC2=CC=CC=C2C(=O)O)[C@@]1(O)[C@](C)C(=O)O
C1S(=O)(=O)C=C2C=CC(S[C@@H1](CO)CC(F)(F)F)=C2CC[N@@+1](C)([O-1])CC1
O1C=NC2=C([NH1]C=C2C1=O)CN(C3=CC=C(C(F)(F)F)C=C3)CC(=O)N(CCC4CC4)[C@@H1]C5C=CC=CC(OC6CCCC6)=C5
C1C(CC(=O)OCCN(C)C(=O)NCCCOCCNC(=O)C2=CC3=C(C=C2C)OCO3)OCOC(=O)[C@]4(C)O[C@@H1]4CCC(C)CO1
C12=CC(=O)C[C@](C3)[C@@H1]C[C@](C)(C(=O)OC)[C@@H1](C)[C@H1]3[C@@](C)CC[C@H1](O[C@@H1]4OC(CO)[C@@H1](O)[C@H1](O)[C@H1]4NC(=O)CCCNC=O)[C@H1]1[C@@H1]2OC(=O)C5=CC=C(OC)C(OC)=C5O
C12N(C3)C=CC=C(C(=O)N4[C@@H1]C=C[C@H1]4C(=O)NC5CC5)C=CC=C3[C@H1]1O2
C1N(CCOCC(F)(F)F)C[C@@H1]1C#N
C1[C@]2(OCC(C)(C)C2)[C@@H1](C)[C@H1]CCO[C@H1](C1O)[C@@H1]3O[C@@H1]O[C@]4(C)CC5[C@H1][C@H1](C)CC[C@@H1]([C@H1]3C)[C@@]5OO4
C12C(=NO[C@@H1]3C[C@H1](O)CC[C@]31C[C@@H1]C)CO[C@H1]4C(C)(C)OC(=O)[C@]42O
CCNC(=O)[C@H1](C=1C=NN(C)C=1N2CCOCC2)NC(=O)OC(C)(C)C
O/N=C/C1=CC=CC=C1Cl
C1[C@@H1]CCC#CC=CC(OC)=C(NC(=O)/C(=C/C2CC3=CC=C(N(CCC)CCCl)C=C3)N=C(CSCC4=CC=C5C(=C4)OCO5)C=CC=C6[NH1]2)C=CS6=N1
CN(CC(=O)NC(C)C)C[C@@H1](CC1=C[NH1]C=N1)C(=O)N2CCC[C@H1]2C(=O)N[C@@H1](CC3=CC=CC=C3)C(N)=O
C1C(O[C@@H1]2O[C@H1](CO)[C@@H1](O)[C@H1](O)[C@H1]2O)=C\[C@H1](O)[C@H1](C)[C@@H1](O)[C@H1](O)[C@H1]CC3=CC=C4C=C3COC(=O)C=CC=C1[C@]OC5=CC6=CC(=C5O)C6OC7=CC=C(C=C7)C(=O)O[C@@H1]4OC(C)(C)COC(=O)C(C)(C)CO
O/N=C\C1C=CC(O)=CC1=O
CN(CCC(=O)OC1=CC=C(C(=O)N[C@H1](C)C(=O)O)C=C1C2=CC=C(O)C=C2)C(N)=O
C123[C@@H1]O[C@H1]CC[C@H1]CC4C=C(C[C@](C)[C@H1]4[C@H1](O)[C@@H1]1OC[C@H1]5O[C@@H1](OCC6=CC=C7C=CC=CC7=C6)C[C@@H1]5OC(=O)CC)OCC[C@H1]2CC=C3
CN(CC1=CC2=CC(Cl)=CC=C2OC1)OC(=O)C3=CC=CC=C3
O1C=CC=C(O)C1=C/C=C\[C@H1](O)OCCN2CCCCC2
O1[C@H1][C@@H1](O)[C@H1](O)[C@H1][C@H1]1O[C@@H1]O[C@]2(CC)OC[C@]2[C@]3COC(=O)[C@@H1]3C[C@H1]4O[C@]4C5=CC=C(C(I)=C5)OC(=O)NCC6=CC=CC(C)=C6OC
CN(CC1=CC=C(OC2=CC=CC=C2)C=C1C)C=O
CC(C(=O)N[C@@H1](CCC1=CC=C(F)C=C1)C(=O)N[C@H1](C(=O)NC(N)=O)CC)COC
C[C@H1]NC(=O)[C@H1](CC1=CC=C(O)C=C1)NC(=O)[C@H1](CO)NC(=O)[C@@H1]2CCCN2C(=O)[C@@H1](N)CC3=CC=CC=C3C(N)=O
C[C@@H1](CC[C@H1](O)C[C@@H1]C[C@@H1][C@@](C)C1C[C@H1]C(=C[C@@H1]1OC(=O)C)Cl)O[C@H1]O[C@H1]O[C@@H1](C)[C@H1]O
CCC/CC=C\C/C=C\CCCCCCC(=O)O
CN1N=C(CCCC(C)=O)CN1C
C=NCC=COC(C1=CC=C(C(=O)O)N=N1)=N
C1C[C@H1]CC2C=C(C3=CC=C(O)C=C3O)O[C@@H1]1C[C@H1](OC(=O)C4=CC=CC=C4Cl)C[C@H1]C(=O)O2
C[C@@H1](O[C@@H1]1O[C@H1](CO)[C@H1](O)[C@H1](O)[C@H1]1O[C@@H1]O[C@@H1](O)[C@@H1](O)[C@H1]O[C@@H1])COCO[C@H1]O[C@H1](C[N+1]2=CC=CC=C2)O[C@@H1]/C(O)=C\C=C\[C@H1](O)C3=NC4=CC=CC=C4N=C3CC(=O)[C@@H1]CCCC/C=C/[C@@H1]C=C/C=[N+1][O-1]
C1C(=O)NC=CC=C(C(=O)N[C@@H1](C(N)=O)CC)CC(C1=O)=C
O1C=CC=C(NC(=O)OC(Br)(Br)Cl)C1=O
C=C(OC(=O)CCCCCCCCCC12O[C@H1][C@H1]([C@@H1](O)CC)N=C(N3CC3)[C@@H1](O)[C@@H1]1O)OCOC(=O)[C@H1](O)C(C)(C)[C@@H1](OC(=O)NCCCC)[C@H1](O)C(C)(C)C/C=C(\C)[C@@H1]2OC
O1C[C@H1]N2C3=C(CCC2C1=O)COCO[C@@H1](O)[C@@H1]3O
C1NCCC1CC2CC=NC3=CC=CC(=C32)CN(CCCN4C=CC=CC4=NC5=CC=C6C=C5C7=CC(=CC=C7N6CCC(=O)N[C@@H1]C8=CC=C[NH1]8)N=O)CCN
C1C(C(C)[C@H1]CC[C@H1]([C@@H1]CC[C@]1(C)ON2)C=C(C3=CC=CC=C3)CO2)O
C12N(C34CC3)[C@H1]CC[C@@]5(CO5)[C@@H1](C1)[C@H1]24
C1OCC(=O)O[C@H1]C[C@@H1](C)[C@@H1]2CC[C@H1]1[C@@H1]2
C12N(C)C(=O)C=CC=C(OCC=CN(OCC)C3=CC=CC=C3)C(OC)=C1O2
FC=CC=CCNCC[C@H1]CN
CCCCCCN(CCCCCCCCC[C@@H1](O)C=1C=CSC=1)CCCCCCCCCCCCCC
C1OC2=CC=C(CCO/C=C/C=C/C=C/C(C)C(=O)O)[C@@H1]12
CN(CC1=CC=C(OC)C=C1CC)CC(=O)CCC2=CC=CC=C2
O1C[C@H1]CN(C2CCCCC2)C(=O)C[C@H1]1O
C1C(O)CC[C@](C)[C@H1]CC2[C@@]C3[C@]2C[C@H1](C)[C@H1]31
C12NCCC=C([C@@](C(=O)OC)C[C@H1]1CNC(=O)OC3=CC=C(Br)C=C3[C@H1])C(=O)[C@@]C2
C1[C@H1](COC(=O)N[C@@H1](CCC=C(C)C)C(=O)O1)C(=O)OC
C1N(C2=NC=CC2(F)C(F)F)C1
C1C(=O)O[C@@H1][C@@](CO)[C@@H1](OC(=O)C2=CC=CC=C2)[C@](O)OC[C@H1]1
C1NNN(CC(=O)N[C@@H1]C2CCC3=CC=CC=C3[C@@H1]2CC=O)OC4=CC=CC=C41
C[C@H1]1O[C@@H1](OCCCCCCCCCCCCC)C[C@H1](OC)[C@H1](O)[C@@H1]1C(=O)OCCCCCC
COC(=O)/C=C/[C@H1](OCC1=CC=CC=C1)[C@](O2)C3[C@H1](C[C@@H1](O)C[C@H1]C[C@](C)(C(=O)O)[C@@H1](CCO)[C@]2)C[C@](C)(O)CCC(=O)N[C@H1](CCCCN)C(=O)N[C@@H1](CC(N)=O)C(=O)N[C@H1](CC4=CC=CC=C4)C(=O)N3C
O[C@](C12[C@H1]CC[C@H1](O)[C@@]1(C)O2)(C)CCO
O1C[C@H1]2O[C@@](CC[C@@H1][C@@H1]2C3C[C@H1]C(O)=CC3=O)(C[C@H1]1CC)O
CN(CC1=CC=C(CCC(C)C)C=C1)CC(=O)C2=CC=CC=C2
C[C@@H1](C[C@@H1](O)CC/C=C/[C@@H1](C)/CC/C=C)C\CC(=O)O
O[C@@H1][C@@H1]C1C(=O)C[C@H1]C(C2)(C)C(=O)C#C[C@@](C(=O)CCCC3CCCCCCCCCCCCCC(=O)N[C@H1](/C(C)=C/CO/N=C(/N)CC(=O)O)[C@@H1](C)OC4=CC=C(C=C4C)[C@@H1]3)CO[C@@]1(O)[C@]2(C)O
CCOCCN
C12N(CC3=CC=CC(Cl)=C31)CO2
OC/C=C\C=C\C=C\[C@@H1](NC(=O)CNC(C)=O)C(=O)O[C@@H1][C@@H1]O[C@](C)CCC[C@H1](O[C@H1]O[C@H1](CO[C@@H1]1O[C@@H1]1C[C@H1](O)[C@@H1](O)CO)[C@H1](O[C@@H1]2O[C@H1](CO)[C@H1](O)[C@H1](O)[C@H1]2O)[C@H1])OC(C)=O
C1N[C@H1](C)CN(C(=O)[C@H1](CCC2=CC=CC=C2)NC(=O)[C@@H1](N)CC3=CC=C(NC(=O)OC(C)C)C=C3)C1
N1O/C(=C\C2=CC=CC(O)=C2Cl)[C@H1](O)[C@@H1](O)C3=CC=CC=C3OC4=CC=CC(=C4)OC=CCOC(=O)CCC(=O)OCCOC(=O)[C@@](O)(CC=O)C1=O
O[C@H1]1CCCC[C@@H1]1[C@H1](C=O)OC
C1OC2=CC(OC)=CC=C2C1C(=O)NC3CCCCCCC3
C=1OC2=CC(C)=CC=C2[C@H1]=1
C1N(O)C(=O)NC=CC=C(C=CC(C(N)=O)=NC=CC(NC[C@H1](N)CCCl)=CN(CC(=O)NCC(=O)O)C=N)CC=C1
FC(O)CCC[C@@H1]CCC1=CCCC1
C[C@@H1](C[C@H1](OC1)[C@](C)C(=O)[C@]O[C@@]1(C)CC[C@@H1]2O[C@@]2(C3/C=C/C4=CC=C5C(=C4)OCO5)[C@@H1]OC(=O)/C=C/C=CN(C)C(=O)N[C@@](C)C(=O)OC)[C@@H1]C3C
CN(C1=CC=C(N2CCC(O)C3C2)C=C1)[C@H1]4C[C@@H1]CN(S(=O)(=O)O)[C@@H1]43
C1N(CC2=NN=CN2C)[C@@H1][C@@H1]3CCCN3C1=O
C1[C@H1](CO[N+1](=O)[O-1])O[C@H1]2[C@@H1](O)[C@H1](O)[C@H1](CO)O[C@H1]2OC1(C)C
CN(CC1=CC=C(C(F)(F)F)C=C1)C[C@H1](NC(=O)C=C2C=C(C3=CN=C4C=C5N(C4=C3)CCCNC5=O)N=C2)C(=O)O
CN1N=C(CCNC2=CC(C)=CC(C)=N2)N1
C123OC4=CC(OC)=CC=C4C5=CC=C1O[C@H1]([C@H1](OC(=O)C6=CC=CC=C6)[C@H1]5[C@H1]2C(=O)O)COC7(O3)CO[C@@H1]CCC7C
CN(CC1=CC=CC(C2=CC=CC=C2)=C1)C(=O)N3C=CC4=C(C=CC=C4O)C3=O
O1[C@@H1]O[C@H1][C@@H1](O)[C@H1]2C[C@@H1](O)[C@@H1]1O[C@H1]2/C=C/C=C(\C)C[C@@H1](/C=C(\C)C(=O)[O-1])[C@@H1](C)CC
CC(COC(=O)CCCCCCCCC(=O)O)NC(=O)[C@@H1](CC(C)C)COC(=O)C(C)NC(=O)C(NC(=O)[C@@H1](N)CCCNC(=N)N)CSSC[C@@H1]C(=O)N[C@@H1](CC1=C[NH1]C2=CC=CC=C12)C(=O)N[C@@](C)CCCCCCCCCCCCC
CN(C1[C@@H1]CN(CCCS(=O)(=O)O)[C@H1]1C(=O)NCC2=CN(CC3=CC=C(Cl)C=C3Cl)N=N2)[C@@H1](N)CC4=CC=C(O)C=C4C
CN(C)C(=N)N/N=C\C(=O)C=CC=CC=C1C=CC2=CC=CC([N+1](=O)[O-1])=C2N=C1CC(=O)[C@H1][C@H1](O)[C@@H1]N
O1C2=NC3=CC=CC=C3C1[C@]2O
C1N(C)C=NC2=NC(/C=C/C3=CC=C(F)C=C3)=CC(O)=C2C1=O
COC1=CC(OC)=C(Cl)C=C1C=C2C(=O)C(OC)=CC2=O
C1N(CC2=CC=NC2CCCC=O)CC(=O)NCC3=CC(C(C)(C)C)=CC(=C3O)C1
C123C=CC=C(NC(=O)/C=C/C4=CC(Cl)=CC(Cl)=C4OC)C=CC=NC1=C(O)C2=C3
CN(CC1=CC=C(C2=CC=C(Cl)C=C2)C=C1)CC(N)=O
O1C2=CC=C(O)N=C2C1=O
CN(CC1=CC=CC=C1)C(=S)NC2NC(=O)OC2
C1C(OC(=O)C2=CC=C(N=[N+1]=[N-1])C=C2C)C=CC=CCOC(F)(F)C(=O)C(F)C3(O)C(C4)C5(C)C(CC(C5)O3)C4(C)C=C1
COC(=O)[C@@H1](CO)NC(=O)OCC
C[C@H1]OC[C@]O[C@H1](OC)[C@H1](O)[C@@H1](O[C@H1]O[C@H1]COC1O[C@H1](CO)[C@H1](O)[C@H1](N)[C@H1]1O[C@H1]O[C@@H1](N)[C@@H1](O)[C@H1](O)[C@H1])OO[C@H1]
N1S(=O)(=O)C[C@H1][C@H1](CCC2=CC=CC=C2)OCCOC(=O)[C@H1](C3=CC=C(O)C(O4)=C3)C=C(C=C4OC)[C@H1]1CC5=CC=C(O)C=C5
C12N(CC3=CC=C(C4=CC=CC(F)=C4)C=C3F)C(SCC(=O)N5CCOCC5)=NC6=CC(F)=CC(=C6OC)SC1=N2
CN(C(=O)OCC1=CC=C(OCCO[N+1](=O)[O-1])C=C1)C2=CC=CC=C2
C[C@@H1]CN(S(C)(=O)(O)CC)C[C@H1](C(=O)N[C@@H1](CC(C)C)C(=O)N[C@@H1](CC1=CC=CC=C1)C(N)=O)C(C)C
C12[C@H1](O[C@@H1]O[C@H1](CO)[C@H1]1O[C@@H1]O[C@H1](COC3=CC=CC=C3O)[C@H1]O[C@@H1]4C=C(OC)[C@@H1](O[C@H1]5O[C@H1](C)[C@@H1](O)[C@H1](O[C@@H1]6O[C@H1](CO)[C@H1](O)[C@H1](O)[C@H1]6O)[C@H1]5OO[C@@H1]4)CO[C@@H1])O2
COC1=CC2=CC=C1C[C@@H1](CC/C=C3\CCCCC3)NC[C@H1]2C
C12N(CC=C3C=CC(C(=O)C(C)(C)C)=C3)C[C@H1]CN(C(=S)NCCC4=CC=[N+1]([O-1])C=C4)CCCCCN(CC[N+1](=O)[O-1])[C@@H1]1C2
N1C(=O)[C@@H1](CCC/N=CCCCSN)NC(=O)OCCC2=CC=CC3=C2CNC(C3=O)[C@H1](O[C@H1]4C[C@H1](OC)[C@H1](O)[C@H1](O)[C@H1]4OC)C1
C1C=CC(Br)=CC1=O
CN(CC1=CC=C(C2=CSC=N2)C=C1)[C@H1]3CCCCN3
C1OC2=C(C=CC=C2[C@H1](C3)CC3)OC(=O)C4=COC(=C45)C=C1C=C5
CCOC(=O)/C=C/CCCCCCCCCCCC(=O)O
COC1=CC(C2=NC=C(C)C=C2F)=CC=CC1=C([C@@H1]O[C@H1](C3O[C@@H1](C)[C@H1](NC(=O)CC4=CC=CC=C4)[C@H1]3)OC(=O)OOC5[C@H1]O[C@@H1]N6C=C(F)C(=O)[NH1]C6=O)[C@@H1]5OP(=O)(O)O
CC(=O)C1C(=O)NC(=S)NC1=S
O1C=NC=CC(NC(=O)[C@H1](O)[C@@H1](O)C(C)(O)OC=C)N=C(I)C1=CS
CC(CNC(=O)[C@@H1]1CCCN1C(=O)[C@@H1](N)CCCCCCCCCCCC[C@@H1]2)CCCN2C(=O)CCC3C=C[NH1]C4=CC=CC=C34
O1[C@](C2=CC=C(F)C(F)=C2OC[C@H1]3O)C[C@@](C)(C1O)[C@@]3CO
CN(C=C1[N+1](C2=CC=CC=C2)C=CC=CC=C1Cl)C(N)=O
CC[C@@H1](NC(C)=O)[O-1]
C1C(C[C@H1]2C[C@H1](C)CC[C@H1]21)OO[C@@](C)(COC(C)=O)C(OC(C)=O)[C@@]3(O)C(C)C=C(C)[C@]3(O)C
C1OC(CCC2=CC=CC=C2)CC1
N1C(=O)N1CC2=CC=CC=C2CCCCNS(=O)(=O)C3=CC=C4C=CC=CC4=C3N=N
C[C@H1](C[C@@H1]C(=O)N[C@H1]1C[C@@H1]1[C@@H1](CC)[C@H1])O[C@@](C)[C@@H1]C[C@@](O)O[C@@H1]O[C@H1](C)[C@@H1](O)[C@@H1](O)[C@@H1](O)[C@H1]
N1C(=O)C=C2N(CCCCCC3=CC=C(C=C3C)OCCC)N=NC2=C1C
C1OC(=O)[C@H1]O[C@@H1]OC(C)(C)O[C@@H1](OC)[C@@H1](O)[C@@H1]1O[C@@H1]O[C@H1]COCP(=O)OC(C(=O)[O-1])OC(=O)CC(O)C(N)CNS(=O)(=O)C=CC=CC=CS(=O)(=O)NC(=O)C(F)(F)[C@@H1]C(=O)O[C@H1]
CNC(=O)[C@H1](CC(N)=O)N1C(=O)[C@H1](CO)NC(=O)[C@H1](CC2=CC=C(O)C=C2)NC(=O)CNC(=O)[C@@H1](CCCNC(=N)N)NC(=O)[C@@H1](CC3=CC=C4C=CC=CC4=C3)NC(=O)[C@H1](C5CCCCCC5)NC1=O
O1[C@](C2=CC=C(C(F)(F)F)C=C2)CC1=O
C1OC2=CC(OC)=C(OC)C(O)=C2C=CC=C([C@H1](O)O1)CCl
CC(CCCCC1CCCCCCCCCCCCCCCCCCCCCCNCCOCCCN[C@H1])O[C@@](CO)(C[C@H1]2OC(O)[C@H1](O)[C@@H1](O)[C@@H1]2)O[C@@H1](O)[C@@H1]1O[C@H1]CC[C@@](C)[C@H1](O)C(=O)[C@@H1](O)[C@H1]3[C@@]4(C)CCC(=O)C(C)(C)[C@@H1]4CC[C@]3C
O1C=NC=C(CN2C=CC=C21)C
O1C2=CC=CC=C2[C@H1]1CN
O1C=NN=C(C=C2C3=C(C=CN3C4CCOCC4)C)N2N1
N[C@H1]1CCCC[C@@H1]1CO
N12C(=O)C=CC=C3C(C=CN3C(=O)NC4=CC=C(C=CCC(F)(F)F)C=C4NCC5=CC=C6C=C51)=C(C7=CC=C(O)C=C7)[N+1]6=C2
C1N(C2)CC=CC(OCC3CNCC4C(CCC5(C4)OCC6[C@@H1][C@@H1]5CC7[C@](C)[C@@H1](C(=O)O)C[C@@]7(C)C6C)C3)=CC2=C1
C1OC=CC(N)=C(CN(C)C(=O)OC(C)(C)C)C=C1OCCCCCC[18F]
ClC1=CC=CC=C1[C@@H1]C(=O)O
C1C2=NN(C3CCCCC3)N=C2C1=O
C12N(CC3=CC=CC(F)=C3OCC)OC[C@@]4(C)[C@@H1](CC[C@@H1]5OC(=O)C(=C)[C@@H1]5C)CCC[C@@]1[C@@H1]24
C[S@](=O)(=O)CC(=O)N1CCN(S(C)(=O)=O)CC1
C1[C@H1]2CNC(=O)[C@]2(C)[C@@H1]1CCCl
O1C2=NC=C(F)C=C2C(C3=CC=C(Cl)C=C3)=NN1CC4=CC=CC=C4C5=CC=NC(C(N)=O)=C5
N1C(=O)C2=CC=C3C(=C12)[C@@](C4=CC=CC(Cl)=C4F)CN3
N[C@H1](CCC1=CC=CC=C1)C(=O)O
C1/C(=C/C(=O)N[C@@H1](C)C2=CC=CC=C2C)C=CC=CCC(=O)[C@]3(CC4CC(O[C@@H1]3O)CO4)C(=O)C1=O
COC(=O)CCC1=CC=C(C)C(OCC)=C1
O/N=C1\CCCN1
C1NC(=O)/C(=C/C2=CC=CC=C2NC(=O)C3CCCCC3)NS1C(=O)CCCC
C1N(CC=C2C=CC(S(=O)(=O)CC)=C2)CCC1
CN(CC1=CC=C(OCC(C)C)C=C1)CC2CCCCC2O
C1OC(CN2C=CC=C2)[C@H1]1C3=CC=NC=C3Cl
CC(NC(=O)[C@H1](CO)NC(=O)[C@@H1](N)C(C)CC)(O)N[C@H1](C(=O)O)[C@@H1](C)O
C1OCC(O)C=2C[C@](C)[C@H1]3CC[C@@H1]4CC(C)(C)CC[C@]4(C)[C@H1]3CC[C@]=21
C1[S+1]C2=NC=C(C3=CC=CN=C3)C=C2[NH1]C4=CC=CC=C4N=C1
COC(=O)/C(CO)=C/C1C/C=C/C=C(\C)[C@@H1](O)CC(=O)[C@@H1]1C
C12OC=NC=NC(SC=C1C#N)CC(=O)N2
O/N=C/C1CC(CCCCCCCCCCC)S1
O[C@H1]CN[C@H1]C[C@@H1]([C@H1](NCC1=CC=CN=C1)C(=O)N[C@@H1](CC2=CC=CC=C2)C(=O)N[C@@H1](CCCN=C(N)N)C(N)=O)C=O
C12OC(=O)[C@](C)C[C@H1](C)[C@H1][C@@H1]([C@@H1]1OC(=O)C3=CC=CC=C3)C[C@H1]2
C1C(NP(=O)([O-1])C[C@@H1]1C(=O)NOCC)(O)NC2=NN=C(S)N2
CN(CC1=CC=CC=C1C2=CC=CC=C2F)C3=NN=N[NH1]3
C1OC2=CC(N)=CC=C2N=C1C
C=NCC1=CC=C(F)C=C1C(F)(F)F
C123C(C[C@H1]4CC(=O)C=C5[C@@H1]C[C@@](C6CC[C@@](C)C7CC(C)(C)C(=O)CC[C@@]76)C[C@]5(C)[C@H1]4OC1)CC[C@@]2(C)[C@]3
OC[C@@H1]CN(CCC(=O)N/N=C/C1=CC=C(Cl)C=C1)Cl
C1OC=C2C(=CC(=CC2=O)N(C)C(=O)[C@H1](C)O)[C@H1](NC(=O)CC(C)CCS)C(N)CC(=O)O1
C1S(=O)(=O)C2=CC=CC=C21
O1C=N[NH1]C(=O)C=C1
C1N2N=C(C=CC3=NC(NCC4=CC=CC(C)=C4)=N3)C=C2C1=O
C1CC(=O)N2C3=CC=C(Br)C4=C3NC(=O)[C@@H1][C@@H1](C(C)C)C5C=N[C@](C)([C@H1]6CN(C)CCC6OC7=CC(C)=CC=C7)C[C@@]15[C@@H1]42
O1[C@@H1]CC[C@@H1]2C=N[NH1]C21
CC(CSC[C@@H1](N)C(=O)NC1CC[C@H1]1C(=O)OCN)(C)CC(=O)O
N#CCS1CC2=CC=CC=C2C3=CC=CC=C3N1
COC(CCCCCCSCC[C@@H1]1CCCN(C)CC1C)CC(=O)CCCCC(C)(C)CO
CN(CC=C1C=CC2=NC=CC(OC)=C2C=C1C)C=O
CN(CC1=CC=C(OC(F)F)C=C1CC)C=O
O1C2=CC=C(CNC[C@H1](O)CO)C1=C2O
C1C(COP(=O)(C2=CC=CC=C2F)SCC3=CC=CC(S(=O)(=O)OC)=C3C(O)C4)=CC=CC=C14
C1N(C(=N)NC(=O)C2=CC=CC=C2C)CC1
C1[C@@H1](CC(=O)N[C@H1](C)C(N)(C)C)[C@H1]2C[C@@]12O
O1/N=C\CCCC=CC=C(OC(=O)C(=O)OC)C(=O)C2=CC=C(CN2)C1=O
O1C=NC2=C(CN(C)C2(F)F)CNC(=O)CCC=3C=C[NH1]C=3NC1=NC#N
CN(CC(=O)NC(C)C)CC(=O)COC(C)=O
N1C(=O)[C@@H1]2CCCN2C(=O)OCC3=CC=CC=C3C1C(N)=O
N1C(=O)[C@@H1]2CCCN2C(=O)OCC3=CC=CC=C3[C@H1]1C(=O)NO
C[C@H1](NC(=O)[C@H1](CCCCNC(=N)N)NC(=O)[C@@H1]NC(=O)CNC(=O)[C@H1](CCCNC(=N)N)NC(=O)[C@@H1]1CCCN1C(=O)[C@H1](CC2=C[NH1]C=N2)NC(=O)[C@@H1](N)CC[C@H1]C)OC(=O)N[C@H1](CC(=O)NC(CCCN)C(=O)O)C
O1C2=CC=C(OC3CC=CCC3)C=C2C=C4N(CC5=C([NH1]C6=CC=CC=C6C5=O)[C@H1]C=C(C[C@]4OC)[C@](CO)[C@@H1](O)C7=NC=CC=C7C[C@H1](C)[C@H1]1O[C@@H1]8O[C@H1](C)[C@@H1](O)[C@H1](O)[C@@H1]8O[C@H1]C[C@@H1]OC(=O)CCC(=O)OC)[C@H1]
C=1C(C(=O)N(O)CC[C@H1](C)C=O)OC(C)C=1O
CNC1CC(NCCOCC2=CC=CC=C2)CC1
C1[N@@+1]CC2[C@](C)(CCC(O)CCCCCCCCCCCCCCCCC)CC12
NC(=O)NC[C@@H1](NC(=O)[C@@H1](N)CCCCNC)OC(=O)NCCCCCCO
COC=NC=NC(NC1=CC=CC=C1)=CC=COC=CC=C(C2=CC=C(CO)C=C2C(=O)O)CC=C
O1C=N[NH1]C=C(C[C@H1]CC2[C@@H1]C(C)(C)[C@H1](O)CC2)OC(=O)O[C@@H1]1[C@@H1]C
C123C(O)CC[C@](C)C1C[C@@](C)[C@@H1]C4[C@@H1](O)[C@@H1](O)[C@@H1](C)[C@@H1](CC)ON4C5C=C2C=C(C)C=C5O3
C1=CN=C(C(=O)NCC2C(C)C(C)(C)OC2N)NN=C(C3=CC4=C(C=CC=C4)CCC)N=C13
C1S(=O)(=O)CC(=O)C=CC=CC=C(O)C(/C=C/C2=CC=CC=C2C)[C@H1]1C(=O)N[C@@H1]CN[C@@H1]CCCOC
COC(O)OC
CCCCCCCCC/C=C\C(O)/C=C/C=C(O)CC(C)(C)CC=O
O1[C@@H1][C@@H1]CCCNCCCNCCC(=O)N[C@@H1](CCCCNC=NC(CN)=[N+1]=[N-1])[C@H1]2CC(=O)O[C@H1](CO)[C@H1](OC3=CC=CC=C3)[C@H1]2OCC4=CC=C(C=N4)C=C1
C1N(CC2=CC=C(OCC3CC3)C=C2)CC4=CC(F)=C(F)C=C4C1=O
COC(=O)/C=C/C1=CC=C(C)C=C1
C=1CC(=O)O[C@H1]CC2[C@@](C)[C@@H1](CC#N)C(=O)[C@@H1]2CC[C@]=1C
COCCCCCCC/C=C\C/C=C\C/C=C\C/C=C\CCCC(=O)OC(CC)CCC(C)CC
C1N(CC2=C[NH1]C3=CC=C(Cl)C=C23)C4=CC=CC=C4NC1=O
CN(CC1=CC=CC=C1C2=CC=CC=C2Cl)N=C(C3=CC=CC=C3)C4=CC=CC=C4
C1OC2=CC(OC)=CC=C2C1C3=CC=C4N(C3=O)C5=CC=CC=C54
O1C2=NC=C(C3=CC=C(C(F)(F)F)C=C3)N2CCCCNN1NCO
CC(=O)NCCCCN(C(=O)[C@H1](C)NC(C)=O)C=O
CC(=O)O[C@H1](C)C(=O)[C@H1](C)/C=C/C(C)(C)C[C@@](O)([C@@H1](C)O)[C@](C)C(=O)CC1=CC(OC)=C(OC)C(OC)=C1
CC(COC(=O)CCCCCCCCCCC[C@@H1]CCC1C[C@H1](C)CO1)(C)CCC[C@@](C)(O)OC
C/C(=C\C1=CC=C(O)C(OC)=C1OCC)CCCC(C)C
[O-1][C@@]1[C@@H1]2C[C@@H1]2C(=O)[C@@]1(C)CCCO
O1N/C(=N/C2=CC=C(NC(=O)OC(C)(C)C)C=C2)N1
O/N=C/C=1C(N)=NSC=1CSC2=CC=CC=C2
C[C@@H1](CCC=C1C(OC(=O)C(C)C)=CC(OC(C)=O)=C1OCC)ONC(=O)[C@H1](CCC(=O)N2CCN(CCCNC(=N3)[NH1]C=NC3C)CC2N)C(=O)CCC(C)(C)S(=O)(=O)NC(C)=O
O1C=CC=C(NCCCCCCCCC(=O)O)C2=CC(=[N+1]CCCCCC)C2C(=O)N1
CN(CCOC1=CC=C2C(=C1)CC3=CC=CC=C32)CC4CCCC4
C1OC2=CC=CC(F)=C2C(=C1CC)[C@H1]C(=O)C3=CC(O)=CC=C3[C@@H1](C[C@@H1](N)C(=O)NCCCCC(OCCCC4=CC=CC=C4C)CC)C=O
CC(CCCC1CC[N+1]2=CC(C#N)=CC=C2OC3=CC(O)=CC=C31)=CC(C)(C)OC(C)(C)O
CC(CC=C(C1=CC=C(OC)C=C1O)C=CC(C)=COCN)=O
CN(C(=O)[C@@H1](CC1=CC=C(O)C=C1)NC(=O)OCC2=CC=CC=C2C)CCC
C[C@H1](NP(=O)([O-1])OC1[C@H1]O[C@@H1](O)[C@H1]O)[C@H1]1O[C@@H1]2O[C@H1](CO)[C@@](C)(O)[C@H1]2O
FC=C1C=CC=CC1=CC(=O)NCC2=CC=C(C3=CC=CC=C3)C=C2
CNCCCCC=CN=C(C1=C[NH1]C(C2=CC=C(C(F)(F)F)C=C2)=N1)CF
C[C@@H1]1CCC(=O)[C@@H1]1/C=C/[C@H1][C@H1](O)[C@@H1](C)[C@@H1](O)[C@@H1](O[C@H1]2C[C@H1](OC)[C@@H1](OC)[C@H1](C)O2)C=O
OCOC(CCCCCCCCC)C=CC(=CC(CC(=O)[O-1])=CC=C)NC(=O)C(OC(=O)CSCCCCCCCCCCCSCCCCCCC(=O)C[C@@H1](NC(=O)[C@H1](CO)NC(=O)[C@H1](CN)C(C)CC)C=O)(N)ONC
C1S2C3=CC=CC=C3C(=O)[C@]2OC(=O)[C@@](C)(Br)[C@@H1](C(C)C)[C@H1][C@@H1](C)C=CSC=NC1
FC=CC=NC([C@@]C=C1[C@@H1]C[C@H1](O1)[C@H1](C)[C@H1][C@]C)OC(C2=NC(C3=CC=C(S(N)(=O)=O)C=C3)=CC2=CNC=O)OCO
C1OC(=O)/C=C/C[C@@H1][C@@H1]1C2[C@@H1](C)[C@@H1]2C3CC/C(=C/C4CCC4=O)O3
N[C@H1]1CCCC[C@@H1]1CCCN(CC2=CC=C(Cl)C(C(=O)O)=C2)CCC3=CC=C(C=C3)C4=CC=C(C=C4)C/C=C\CCCOC(=O)C(CCCN)NC(=O)CN
C1N(C)CC=C2C=C(OC)C(=O)C=C2C=CC[C@H1]([C@H1](C)CCCC(O)(CC)CCC)C3=CC=C(C=C3)C1=CC(=O)O
C[C@@H1]1CC[C@](C)(O)C[C@H1]1[C@H1](C)C(O)CC(C)C
O1[C@](CCN(C2=CC=C(Cl)C=N2)[C@H1]1C(=O)OC)CCN3CCCCC3=O
C1CNC(=O)C2=C(NC(=O)C(C)CC3=CC=CC=C3)NC(=NCCNCCCC4=CC=CC=C4)N1CCCCCOCC2
C[C@H1](NC(=O)[C@H1](CC1=CN(CC2=CC=CC=C2)N=N1)NC(=O)[C@@H1](CC3=C[NH1]C4=CC=CC=C34)NC(=O)[C@H1](C5CCCCC5)NC(C)=O)C
CC(C[C@H1](O)/C(=C/C1=CC=C(OC)C=C1O[C@H1])COC2=CC=C([N+1](=O)[O-1])C=C2[N+1](=O)[O-1])CC
C12[C@@H1](C[C@H1]O[C@](COC(=O)C=CC=CC(NC(=O)/C=C/C3=CC=CC(C(=O)O)=C3)N=N)O[C@@H1]4OC(C)=C(C)[C@H1]1OC4(C)C[C@H1](OC(C)=O)[C@H1]2OC(=O)CCC5)CC=C(OC(=O)CC)C(OC(C)=O)=C5OC
N1C(C2=CC=CC(F)=C2)CC1
C[C@@H1](COC(=O)CNC1C[C@H1]2C[C@@]21COC)N(CC3=CC=C([Se]C(C)(C)C)C=C3)C4CC4
C123OC4=CC(=CC=C4O[C@@H1]1COC(C)=O)C56OC=C(C(O)=C5C(=O)C2C)CC36C
C12N(C)C(=O)C=NC(C=C(C)C3=CCC45C(C(=O)CCC43C6)(C)CC[C@@]7C(=O)C(OC)=CC[C@]7(C)C6C)CC5=C(C)C1=C2
O[C@](O)([C@H1](OC)CC1=CC(OC)=CC=C1OC2=CC(OC)=CC=C2[C@@](C)C3=CC=CC[N+1](=O)[O-1])C3OC
CN(CCC=CC=C(Cl)S)C(=O)OS(=O)(=O)C1=CC=CC=C1
O1/N=C\CCN(CCCCNC(=O)C2=CC=C(Br)C=C2OC3=C(O)C=C(C(O)=C3CO)CCC)OC1=O
C1=NCC2=CC=C(C=C21)OCCC
O[C@@H1][C@H1](OC(=O)CCCCCC1CCC(=O)NCCO[C@@H1]2O[C@H1](C)[C@@H1](O)[C@@H1](O)[C@H1]2O[C@@H1]3O[C@H1](CO)[C@@H1](O)[C@H1]O)[C@H1]3O[C@H1](O)[C@H1](C)OCCN(C)CCCCNC(=O)N[C@H1](C)[C@@H1](O)[C@@H1]1O[C@@H1]4O[C@H1](C)C[C@H1](N(C)C)[C@H1]4O
N12C(=O)[C@H1](N)CCC/N=C(/N)C=C(O)OC3=CC=CC=C3C=[N+1][C@@H1]1N2C(=O)OC(C)(C)C
O[C@@H1](COP(=O)(O)OP(=O)(O)OC)CONP(N)(=O)O
COCC1CC2C(C)C3=CC(=O)C4=CC=CC=C4OC3[C@@H1]2[C@H1]1CNCC5=CC=CC=C5
O1[C@@H1]2[C@H1]3O[C@@](C)(O)CC[C@]3(C)CC[C@@]2(C)[C@]1C
ClC1=CC=CC=C1CNC
C12OC(O)OC3(C[C@](C)(O)C(=O)C1OC3C)C2C=CC=O
N1CC2C=CC=C(C3=CC=C(O)C=C3)C2=C1O
O1C2=NC3[NH1]C(=O)C=C3C21
CN(C)C(=O)/C=C/C1=CC(C)=CC(O)=C1
C1NN=C(C2=CC=C(C(F)(F)F)C=C2)C3=CC=C1C3
O1C=NC2=CC=C(F)C=C2N=C1
O1[C@H1]CNS(=O)(=O)C[C@H1]1CC
CC(=O)NCC1CCC[C@H1](O)COC2=CC=CC(=C2)OC=CC(OC(C)C)C=C(OC(=O)[C@@H1](C)CC3C=CC(OCC(=O)O)=CCOC(OC)=C(O)C3=C)C=C1
N1S(=O)(=O)C2=CC=CC=C21
C1OC2=CC(Cl)=C(Cl)C=C2C(=O)N1CCCNC3=C4C(=NC5=CC=CC=C35)CCCC4
OC=CC=C(OCC(=O)OCCCCl)C=C[N+1](CC(=O)NCCCCCCCCCC1=CC=CC2=C1C3=NC2C(=O)N3NOC(=O)C4=C(F)C=CC)=C4F
C12NN=C(C3=CC=C(Cl)C=C3OC4=CC=C(O)C=C4)N=C1C2=O
C[C@H1]O[C@@H1]O[C@H1](C)[C@@H1]OCO[C@@H1](C)[C@H1]C[C@@H1](O)[C@H1]O[C@H1]O[C@@H1](CO)[C@H1]O[C@H1]CC[C@](C)[C@H1]CC=C[C@@H1]1CC(C)(C)CC[C@]1C(=O)O[C@H1]O[C@](C)(C(=O)O)[C@H1]O[C@@H1]O[C@H1](CO[C@@H1]2O[C@@H1](C)[C@H1](O)[C@@H1](O)[C@H1]2O[C@@H1])CO
CN(C)C(=O)C1=CC(OC)=C(C)C=C1Br
COC(=O)[C@H1](C)[C@@H1](O)[C@H1](C)CNC(C)(C)C(=O)N[C@H1](C)C(=O)NCCCC
C=1C(NS(=O)(=O)C=CC2=CC3=CC=CC=C3C4=CC=CC=C24)=NC=1C(=O)N[C@@H1](CO)C(=O)O
C1C(CCCCCCCC)OC(=O)CO[C@](C)O[C@@H1]1[C@](C)C#N
O/N=C\C1CCC1
O1C(=O)CCCC[C@@](C)C(=O)O[C@H1](CC[C@@H1]1CCO)C=O
C12O/N=C/C[C@H1]3O[C@@]3C4[C@H1]OC(=O)[C@H1](CC[C@@H1]1O)[C@@H1]24
C1=NCC=CC2=CC(OCC3=CC=CC=C3)=CC=C21
C1N(CCN2CCCC2)[C@H1](C)C=CC3=C(C4=CC=CC=C4C(=O)O)C(O)=C13
C=[C@@H1]CCNC(=O)C=CC=C1C=CC=CC1=C
C12=C(CCCOC(C[C@](C)(O)C(=O)NCCC(=O)OC3)[C@@H1]O[C@@H1](CC4=CC=C(O)C=C4)[C@H1](O)C3OCC[C@]1(C)O[C@@H1])CO[C@@H1]2C[C@@H1]O
C[C@H1](C[C@H1]CC[C@H1]1[C@@H1]CC2CC[C@H1](O)[C@@](C)(OC)[C@@H1]2C1[C@H1]C=O)OC[C@H1](O)[C@@H1](CC)N(CC3=CC=C(O)C(OC)=C3)[C@H1]([C@H1]O[C@@H1]4OC(C)(C)O[C@@H1]4[C@H1]O)C(=O)CC5=C(O)C=CC=C5OC(=O)[C@H1]CC6=CC=CC=C6
C12OC=C3C(=CCOC3=O)C=CC[C@]C4[C@@](O)([C@@H1](O)O)C(=O)C1=C24
C1N(CC=2C=COC=2C(C)C)CC3=CC=CC=C31
CC(=O)N1C=CC(C2=NC3=CC=CC=C3C=N2)=CC1=O
C12N(C(=O)C3=CC=C4C=CC=CC4=C3N(C)C)[C@H1]CCC5=CC(OC)=C(OC)C(OC)=C5NC(=O)CCCC[C@H1]1NC2=O
N1C(=O)N/N=C\C=C2NC(=CC=C21)CCCCCN(CCCCCCCC[S+1](C)CCOC)C(=O)OCCNCC(=O)NCCNC(=O)CNCCNC=CC=C3C=C(C4=CC=C(C(N)=O)C(F)=C4OC5)CC(Br)=CC=C5C3=O
C1OC=C(C=O)C(O)=C(CCO)C=C1C
C1CO/N=C\C2[C@H1][C@@H1]C3C(=O)[C@@](C)(Br)[C@@H1](OC(=O)CC(C)C)[C@H1]3CC[C@@]21C
C1OC2=CC=CC=C2[C@H1](C1)N(C)CC
C=C(CC1CCCCO1)C2=C(C=CC(=C2)C)CCC(C(=O)O)=C3NCCCCC3
C1C(=O)N(CCC(C)C)C[C@H1]1C2=CC=CN=C2
O1C[C@H1](O)[C@@](O)[C@H1]C2C3=CC[C@H1]4[C@@H1](C(=O)O)CC[C@]4(C)[C@H1]3CC[C@@]21CC(C)C
C12N3CC[C@H1]4CCCC[C@]4(C[C@H1]1C2O)O3
CCCCCCCCC1=NC=CC=[N+1]1CCCC(=O)OCC#CCOP(=O)(O)OP(=O)(O)OP(=O)(O)O
C1N(CCCCC2=CC=CC=C2)CC1
C1C(CCCCC/C(C(F)(O)C(=O)[O-1])OO1)OC(C)=O
OC(=O)CC1=CC(=O)C[C@H1][C@@]2(C3)CC[C@H1](O)C[C@@H1]2[C@@](C)CC=C13
CN(CC1=CC2=C(C=C1Br)OCO2)C(=O)CC3=CC4=CC=CC=C4N=C3C
C1OC2C(=O)O[C@H1]CC3[C@](C)C(CC[C@]23CN)(C)CCC1
C123N(CCO)C[C@H1]CC=CC=C3OC1C2=O
N12[C@@H1]3[C@@H1]CC[C@]1(C24C[C@H1]4)C=CCCC3
CCO/C(=N\C1=CC=CC=C1OCC)CCO
C1OC1C(=O)OCCCC2=CC=CC=C2
C[C@@H1](OC1=CC=C2C=C1C[C@H1]2)C3=CC=CC=C3
C[C@@H1](OC(=O)[C@H1](O)[C@H1](C)COC[C@H1](O)C[C@@H1](O[C@@H1]CC[C@@H1]C[C@@H1](C)C(O)(OC)/C=C/[C@@H1](CC(C)(C)O)[C@H1]CC[C@H1]1C=C[C@H1](OC(C)=O)[C@]1(C)CCC2)C)O[C@H1](O)[C@H1](C)O[C@@H1]2C[C@H1]O
CCC/C=C/[C@@H1](CC(=O)NCC1=CC=C(C)C=C1)C(=O)OCC
C12C(CO[C@H1]O[C@H1](C)[C@@H1](OCCCCCCCCCCCCCCCCC)C[C@@H1]1)OCCC2C=3C=CC(=O)OC=3C
O1C(=O)N1C[C@@H1]2C[C@]2(CC3=CC=CC(Cl)=C3)C(=O)NCCC
O1[C@](C=CC=C[C@@H1]1)=S
N1C=NN=C1C23CCCC2CC3
O1[C@H1]CC[C@H1]C2/C=C\C=C3\C=C\[C@@H1](O)C4CC5=CC=CO[C@@]5OC=C4[C@@]3(C)CCC(=O)C=C12
O1[C@@H1]O[C@@H1]CCN(C(=O)[C@@H1](N)[C@H1](O)C2CCC2)CC[C@@H1]1C(=O)C[C@@H1]O
O1C=NC(N)=C(Cl)C1=NC2CCOCC2
COC(=O)/C=C/C=C/C=C/C=CC1=CC=CC=C1O
C[C@H1]OC(=O)C[C@@](O)O[C@H1][C@H1](N1C=C(C)C(=O)[NH1]C1=O)O[C@@H1]COP(=O)(S)O[C@H1][C@H1](O)[C@@H1](N)C[C@@H1]O[C@@H1]O[C@H1](CO)[C@H1]O[C@H1]O[C@H1](CO)[C@@H1]O[C@@H1]2O[C@H1](COC(=O)C3=CC=CC([N+1](=O)[O-1])=C3)[C@H1](O)[C@H1]2OC
O1C(=O)C=C(O)C(CCC(=O)OC2=CC=C(O)C=C2O)=C1OO
C1N(C2=CC=C(C(F)(F)F)C=C2)[C@@H1](C(=O)NC3CCCCC3)N1C(=O)NC4=CC=CC(Cl)=C4
C=1OC(=O)[C@H1](O)[C@H1]C(=O)OCC[C@@](C)[C@@H1](C)[C@](C)OOCCC=1C
O1[C@]C[C@H1]1[C@@H1](CO2)N(C)[C@H1]2
C12OC3=CC=C(CC34[C@@H1]C5[C@@H1]C6[C@H1](O)CCCC6C[C@H1]4C5CCC1)O2
O1N/C(=N\C2=CC=CC=C2)NC[C@H1]1NC(=O)OCC3=CC=CC=C3
O[C@](O)(CS1SC=N[NH1]1)C2=CC=CC=C2
O1C=CC=C(NCC2=NC=C(O)C=C2Cl)C=C1NCC3=CC=CC=C3
C1N(C2=CC=C(C(F)(F)F)C=C2)C3=CC=CC=C31
C12N(C)C(=O)CC=C(/C=C/C3=CC=C(C)C=C3CCCCCCCCCC[C@@H1](O)CC4C=CC=C(F)C(I)=C4)OCOCCO[C@@H1]1CO2
C1CCCCCC[C@H1](O)[C@@H1]2OC=C(O)C(O)=C2O[C@@H1]O[C@H1](O[C@H1]3O[C@H1](CO)[C@@H1](O)[C@H1](O)[C@H1]3)O[C@H1](C)[C@H1]1
C12[S+1]([O-1])C=CC3=C[C@@H1]1C4=CC=CC(SC)=C4CCN32
O1C=NN=C(C2=CC=C(OC3=CC=CC=C3)C=C2)N1
COC(=O)C=C(COC(=O)/C=C(/C)C(N)=[N+1]=[N-1])OC(C)=O
C12N(C[C@@H1]C(N=C=S)[C@@H1]1OCC[N+1](C)(C)CCC=CC=CC([N+1](=O)[O-1])=C)[C@H1]2C[C@@H1](OC(C)=O)[C@H1](C)CC
C1N(C)C=NC2=C(N=CN2CC(=O)NCCN(C)CC3=CC=C(OC)C(O)=C3)O1
O1C2=C3C=CC4=C2[C@@]1C[C@@H1][C@@H1](C5)[C@H1](CC[C@]34C)[C@@]6(C)CC[C@@H1](O)C(C)(C)[C@@H1]6CC5
C=1NN=C(C2=CC=CC(NS(C)(=O)=O)=C2C)CN=NC(=O)N=1
C12NC[C@@H1](N)CNC=NC1(C(=O)N3[C@@H1]CCNC(=O)CC[C@H1](N)CC(=O)N[C@H1](CC#C)C[C@H1](O)CP(=O)(O)OC[C@H1]O[C@@H1](N4C=C(F)C(=O)[NH1]C4=O)C[C@@H1])OP(O)(=S)OC2N3
C12[C@@]CC=C[C@H1](C)C(=O)O[C@@H1]1[C@@H1]2
O1[C@@H1]O[C@@H1]2C(O)=CC(F)=CC2=CC[C@@]1CC[C@](C)C(=O)O
O1[C@](O)[C@H1](CO[C@@H1](C)C2(C)OC2)O[C@H1]1[C@H1](C)[C@@H1](O)[C@](C)O
O/N=C/C1CCCCC1=O
C1OC2=CC(N)=C(N[C@H1]3COCC3)C=C12
C1OC=CC(CCNCCC(CNC(=O)C(=O)NCC=C(C)C)C(=O)OCCCNC=O)C2=CC3=CC=CC(=O)C3=CC=C2O1
COC=CC(/C=C/C1=CC2=CC(=C1)CCN(C(C)(C)C=O)C2)=O
FSC1=CC=CN=C1C
O1C2=CC=C(OCC3=CSC=N3)C=C2C=CC=C1
N12C(=O)[C@@](O)CCN[C@@H1]1C=C3C=C4C=C(C(=O)O)C=CC=C4NC3=C2
C1CC(=O)[C@@H1]2O[C@@H1]2C1
CN(C)CC1=CC=CC(Cl)=C1OC
C1N(C)C(=O)C=C1NC2=CC=C(F)C=C2C=CC(N)=NO
C1OC=NC=NC(NCCCN2N=C(C3=CC=C(Cl)C=C3)N=N2)=C1C(COP(=O)(O)OP(=O)(O)O[C@@H1][C@H1](O)[C@@H1](O)[C@@H1](O)[C@@H1]O[C@@H1]O[C@@H1](CN)C[C@@H1])O
CS(=O)(=O)N1CCN(S(=O)(=O)C=CC2=CC=CN=C2)CC1
C1N(C/C=C/C(=O)NCC2=CC=C(C#N)C=C2)[C@@H1]3CCCCC3CC[C@H1]1CN4CCCCC4
C12OC(=O)C(C(F)(F)F)=C1[C@@]C3C[C@@H1][C@H1]([C@H1](OC(C)=O)C[C@]23)C(=O)O[C@@H1]OC(C)(C)O[C@H1]4CO4
C12C=3OC=CC=3CC[C@H1]C=C2[C@@H1](O)[C@H1]C(=O)O[C@H1]1
COC(=O)C=CC=CC[C@H1][C@@H1](CC1=CC=CC=C1)CNCC
O1[C@@H1]C=C[C@@H1](C23[C@@H1]O[C@](C4[C@@H1](C)[C@@H1](C#N)O[C@H1](C)C[C@H1](C)O4)[C@@H1]2CC[C@@]3)CCOO[C@]1C
C1C(=O)NC2=C1C=NN2C3=CC=CC=C3
C1C(=O)NCC2C=C(CN[C@H1](CC(=O)N3CCCCC3)[C@@H1](O)C4=CC=C(C=C4)OC5=CC=C(C=C5)C1NC2)C(=O)NCCN6CCOCC6
N[C@H1]1C2C(=O)N1CCC3=CN(C4=CC=C(F)C=C4)C(=O)C32
C[C@H1](OC(=O)N1CCCC[C@H1](N)C(=O)N[C@H1]C(=O)N[C@@H1](C(N)=O)C(=O)N[C@H1]C(=O)N[C@H1](C(=O)O[C@H1](C)C2=CC=C(O)C=C2)C(=O)N[C@@H1](CC(N)=O)C(=O)N1C(=O)N[C@@H1](CC(N)=O)C(=O)NCC(=O)N3C)CC[C@H1]3C
C1[C@H1]O[C@@H1][C@H1](O[C@H1][C@H1](OC(=O)[C@]C2CC(C(=O)O)C[C@@H1]2C(=O)[C@@H1](O)[C@@H1](NC(=O)OC(C)(C)C)[C@H1]C)C[C@@H1](C)/C=C/C(=O)O)C=C1
O1/N=C/C(C2OC(=O)NC2=O)O[C@H1]1[C@H1](O)[C@H1]O[C@H1](C)[C@@H1](OC(C)=O)[C@H1](OC(C)=O)[C@H1]O
C1OCC(=O)NC23[C@@H1][C@@H1]1CC2C3=O
O1C[C@H1]CN(C2CC[C@@H1](O)CC2)CCCN(C(=O)NCCCC(=O)NCCOCCOCCOCCOCCCNCCOCC1)[C@@H1]C
CC(O[C@@H1]1O[C@@H1](C)[C@H1](CO)[C@@H1](O)[C@H1]1)O[C@@H1](C)/C=C(\C2)[C@H1](O3)[C@H1](C)[C@@H1](O)CC(C)CCC(C)C(=O)C(O)C(C)COC(O)C=CC(O)=C(C(O)CC=C)C(OS(=O)(=O)C(C)CC)=C(O)C(=CC3)OC2
CN(C1=CC=C(N2CCCC2)C=C1C)C(=O)OC(C)(C)C
C12C(=O)NCC=C(C(=O)NCC3=CC=C(Cl)C=C3)N(CCC=CC4=NC=C[NH1]4)C(=O)C1C2F
FC(O)C=CC=CC(C1=CC=CC=C1/C=C/C(=O)N[C@H1](C)C(=O)OCCN)=N
CN(C(=O)CCC1=NC(CO)=CC=C1)CC(C)C
BrC=CC=C[C@@H1]CN1C[C@@H1](C(C)(C)C)O[C@@H1]1CNC(=O)[C@H1]([C@H1](O)[C@@H1](O)[C@@H1](O)C(=O)O)NC(=O)[C@](CO[C@@H1](C2=CC=C(O)C=C2)NC=O)C(F)CO
CN(CCC1=CC=C(/C=C/C2=CC=CC=C2)C=C1OC)C(=O)OC3=CC=CC=C3[N+1]CCCCC
O1[C@@H1][C@@H1]1O[C@H1]C[C@](C2)(O)[C@@H1](OC(=O)/C=C\C=C\[C@H1]CCCCNC[C@H1](C)OCO)[C@@](C)C[C@@H1](C)[C@H1](OC)[C@H1](C)CC[C@@H1](C)C[C@H1]2
C1OC=CC=C(C(=O)O)C=C1
FC1=CC=CC=C1[C@H1]C=C(C2CC2)ON=NC=NC3=CC=CC=C3
C1N(C2=CC=CC(C(F)(F)F)=C2)[C@@H1](C)CNC=C(C(F)(F)F)C(C3=CC=CC=C3C4=CC=NC=N4)NC5C=CC=CC(OCCCN(C)C)=C15
C1N(C(C2=CC=CC=C2)C3=CC=CC=C3Cl)OC1
C1[C@@H1]O[C@@H1]O[C@H1](C2OC(=O)CCCCC[N+1]=3C=CSC=31)CO[C@@H1](CO[C@@H1]4O[C@H1](CO)[C@@H1](O)[C@H1](O)[C@H1]4O[C@@H1]5O[C@@H1](C)[C@H1](O[C@@H1]6O[C@H1](CN)[C@@H1](O)[C@H1]6O)[C@@H1](O)[C@@H1]5)OO[C@@H1]2CO[C@H1]O[C@@H1]O[C@H1](CO)[C@@H1](O)[C@H1]OP=O
C=1C2[C@](N)CC(=O)OC[C@@]2=1
C[C@@H1](NC(=O)CNC(=O)[C@H1](CC1=CC=C(O)C=C1)NC(=O)[C@H1](CCC2=CC=CC=C2)NC(=O)CNC(=O)[C@@H1](CO)NC(=O)[C@H1](CCCCN)NC(=O)[C@H1](CC3=CC=C(O)C=C3)NC(=O)[C@H1]C(C)C)NC(=O)[C@H1](C)NC(=O)[C@H1]
CC1CN(CCCN(C)CC2=CC=CC=C2)CC1
CC(=NCCCN(C)CC)CC[C@H1]([C@H1](OC)C(Br)Cl)Cl
C12N(C3=CC=C(C(F)(F)F)C=C3)C=CC(C4=CC(F)=C(O)C(O)=C4)=CC1=C2C#N
OC/C=C\C=C\[C@@H1](N)CC(N)=O
C[C@@H1]OC(=O)NCCCCCCCCCCCNC(=O)C=NC(NC(=O)[C@H1](C)NC(=O)[C@@H1]1CCCN1C(=O)CCCCNC(=O)C2=CC=C3C(=C2)C(=O)C4=CC=CC=C43)CCOC=CC=CCC=CCC(=O)N[C@@H1]CC=CC=CC=C
C12[C@@H1]C=CC(CCCCC)=C2O[C@@H1]O[C@H1](CO[C@@H1]O[C@H1](CO)[C@@H1]O[C@@H1]3O[C@@H1](C)[C@@H1](O)[C@H1](O)[C@H1]3)O[C@H1]O[C@@H1](O)[C@H1](O)[C@H1]1O[C@H1](O)[C@H1](O)[C@H1]
O1C2=NC(NC3CCCCC3)=NC=C21
O1[C@@H1][C@@H1]CCCCC[C@](C)[C@@H1]([C@@H1]1CC=CC=C(OC(=O)C2=CC=CC=C2)N=C)NOCO
C1N(CC=2C=CSC=2CCC)CC[C@H1]1C
C12N(C3C=CC=C(N4C=CC=C4)C=C3)CC5=CC6=NN(C)CC=C(C(I)=C6)C(O)=C5C[C@H1](C)C[C@]1(O2)CCN(CC7=CC=CC=C7)C[C@H1]CNC8=CC=CC(O)=C8C=C(F)C=CC[C@@H1]CC(=O)[C@@H1](O)[C@]
CC(N1CCN(CC2=CC=CC=C2)CCC1)C(=O)NS(=O)(=O)C(F)(F)F
C=1C(C2=CC=C(C3CCCCC3)C=C2)=C(Cl)NC=1[C@@H1](N)CC4=CC=CC=C4
C[C@@H1](C[C@H1](O1)C(=O)N2CCCC[C@H1]2C(=O)OC3OCCN(C)C31)C(=O)OC(CCCCC)C(O)CC
C=1N(C)C=NC=C(C(=O)NS(=O)(=O)C(C)C)N2N=C(NC(=O)C3=CC=CC=C3)N=NC=12
O1[C@@H1]2CC[C@@H1]3C[C@@H1](O)CC[C@]3(C)[C@H1]2CC[C@]1C
CN1CCN(CCCCN2C=CC3=CC=C4C=CC=CC4=C32)C[C@H1]1C(=O)O
C1C(O)C=C2C3=CCN=C(N)C=4C(=O)NC(=CC=43)[C@@H1]2CC1=O
C1S(=O)(=O)C=NN=C(C2=CC=C(Cl)C=C2)N1
C1OC2=CC=C(C=O)C(O)=C2CC(=O)/C=C/C=C\C=C\1
O1[C@H1]COC(=O)CC/C=C/[C@@H1]2O[C@]2(C)C1C[C@@H1][C@@H1]
C12OCOC(CO)[C@@H1](O[C@@H1]3O[C@H1](CO)[C@H1](O)[C@H1](O)[C@H1]3O)[C@H1]1O[C@@H1](C)CC[C@@H1](C)[C@H1](O)[C@@H1](C)/C=C(\C)OC(=O)/C=C/C(C=O)=C(\C)[C@@H1]2O
C1N(CC2CCC(C)CC2)C[C@@H1][C@@](C)CC[C@](C)([C@H1](O)COCC=3[NH1]C=NC=3CCCCCN)C(=O)CN[C@@H1]1COC(C)C
N[C@@H1](CNC(=O)[C@H1](CS)NC(=O)[C@H1](N)CC1=CC=CC=C1CP)C=O
CN(C1CNC=CC2=NCCC(C1)C2(C)C)C(C)CC3=CC=C(O)C=C3
C1[C@H1](O[C@@H1][C@@H1](OC(C)=O)C[C@@H1]1CO[C@@H1]O[C@H1](CO)[C@@H1](O[C@@H1]2O[C@H1](CO)[C@H1](O)[C@H1](O)[C@H1]2NC(C)=O)O[C@H1](CCNC(=O)/C=C/C3=CC=C(C4=CC=CC=C4)C=C3)[C@H1](F)[C@H1])C=O
FC=CC=CC1=CC=C2C=C3C=CC2=C1[C@@H1][C@@H1]3O
CCC(=O)NC=CC(C=CC=CC(=O)N[C@@H1](CC1=CC=C(O)C=C1)C=NC(CCCCC=C(C2=CC=C(Br)C=C2)[NH1]C3=CC(O)=CC=C3)CNC)C=CC=C
C12C(CCCC=CC=C(OC(=O)CCC(C)CCCC(C)CCCOC(=O)C(C)CCCC3NC3C(C)C4=CC(OC)=CC=C4)OC([N+1](=O)[O-1])=C1)C=C2OC(=O)CCCCCCCCCCCC
CN(C1=CC=C(C)C(F)=C1C(C)CCC)CCC
CN(CC1CCCCC1)C(=O)CCl
C1OC(=O)/C=C/[C@H1](C2)O[C@@H1](O[C@@H1]O[C@H1](C)[C@@H1](O)[C@H1]2N(N)C[C@H1])O[C@@H1](O)[C@@H1]1OCC3=CC=CC=C3
C1N(C2=C(NCCO)N(C)C(=O)[C@H1]2CF)C3=CC=CC(Cl)=C3C1=O
C=1NN=C(CCC2=CC=CC=C2F)C=CC=CC=1
C1[C@H1]O[C@@H1][C@H1]O[C@@H1]CC[C@H1][C@H1](C)CCC[C@](COC(C)=O)[C@@H1]1OC(=O)CCC(=O)O[C@H1]C2[C@H1]O[C@H1]C[C@](C)C[C@H1]C(=O)C3C4[C@](C)[C@@H1](C(=O)N5CCC5)C[C@H1]4[C@](C)(CO)C3=C(O)CCC[C@@]2C[C@H1]
O1C[C@H1]CN(CC(=O)NC2=CC=C(Cl)C=C2)C(=O)N[C@@H1](CC(N)=O)C(=O)NC[C@@H1](C(N)=O)NC(=O)C(N)C(O)COC[C@H1](N)C(=O)N1C(=O)O
C=1OC2=CC(O)=CC=C2[C@@]=1OC(=O)C3=CC=CC=C3C=O
CS(=O)(=O)C1=CC=C2C=CC=NC2=C1CNC(=O)CN3CCOCC3
C[C@H1]CNCC1=CC(C)=CC2(/C=C/C=C/C=C/CCSCCCC(=O)NC=N)C=CC=C1[NH1]C2=O
O1C=NC2=CC=CC=C2C1[C@@]
C1N(C)C=NC(CC=C2[NH1]C(=O)[NH1]C(=N2)O)C3=CC=CC=C31
COC(=O)CCCCCCCCCCCC
C1C(=O)NC=C2C(C3=NC=C(OC(C)C)C=N3)=CC=C12
C12C(O)C3=CC(=CC(OC(=O)CCC(=O)O)=C3C1C)C2=O
C1N(C2=CC=C(C#N)C=C2C(F)(F)F)[C@H1](C3=CC=CC=N3)C1
C1C(OC)C2C3[C@@](CCC[C@@H1]31)[C@H1]CC[C@H1]4O[C@]42
O1C=CC=C(CO)C=C1C(O)=CC(C)C
C=1[C@H1]O[C@@H1][C@@H1]2OC3[C@](CC4[C@@](C)[C@@H1]3C[C@@H1](O)[C@](C)[C@@H1][C@H1](C)CC[C@H1](OC(C)=O)C(=O)[C@@]5(O)CCC5)O[C@@](CO)C[C@@H1]4C[C@@H1]2C[C@H1]=1
CC(C[C@H1](O)C(C)(C)[C@@H1](O)CC)=O
NC(=O)N([C@H1](C(O)C)NC(=O)[C@@H1]1CCCN1C(=O)[C@@H1](N)C2CC[C@H1][C@H1]2C(=O)NCC(C)(C)C3=CC=CC4=C3)CC5[C@H1]4C(=O)NCCC6=CC=CC=C6C7=CC=CC=C75
C1C(C[C@@H1](CCCCCC(OC(=O)C(C)C)C(C)(C)O[C@H1])CCOCC=C1N)(C)C
O1[C@@H1]O[C@@](C)(O)[C@H1]1CO[C@H1]O[C@H1](CO)[C@@H1](O)[C@H1](O)[C@H1]
C1[C@@H1](C(=O)N(C(C)=O)C[C@H1]2CCCN2C(=O)OC)C[C@H1]1C3=CC=C(C(C)C)C=C3
O1C=NN=CC1(C=C(CCCC2CCCCC2)N3C=CN=C3Cl)C(=O)N
CN(CC1=CC=CC=C1C2=CC3=CC=CC=C3[NH1]2)C(=O)O
C1N(CCO)CC=C(CC2=CC=NC=C2CC)ON(CC3=CC(Cl)=CC=C3Cl)C1=O
O1C/C=C/C=C(C(=O)[O-1])SCC(=O)N(C(=O)O[C@H1](C)CC(=O)O1)OCC=CC(OCC)C=C
C1N(C=O)C2=CC=CC=C12
CN(C)C(=O)CC1CNCCN(C2=C(F)C=CC=C2C(=O)NC3=CC=C4C(Cl)=CC=CC4=C3)C[C@H1]1C(=O)NCC5=CC=C(CP(=O)(O)O)C=C5
O1C=CC=C(OCCC2=NC=CC3=C12)C=CCCC3C4=CC=C(O)C=C4
C1C(=O)O[C@H1][C@H1](OC(=O)CC2=CC=C(O)C=C2)[C@@H1]([C@H1](C)OC(=O)CCC)C[C@@](C)(O)[C@@](C)(O)C(=O)[C@H1]1OC(=O)C3=CC=CC=C3
C1C(=O)NC[C@H1]CN2C(=S)NC=CC=CC3=CC4=CC(=C3O)C(=O)C5=C(C(=O)[O-1])C(O)=C(C)C(O)=C5[C@](C(=O)OC)C(=O)C6=CC=C(O)C(=N6)C=C4C=C2O1
C1[C@H1]O[C@@H1][C@@H1](OC(C2)=O)C[C@@H1](O[C@H1][C@](C)O[C@H1](C)[C@@H1](O[C@H1]C[C@@](C)(COC(N)=O)C(C)C[C@H1])O[C@](C)(O)C[C@@H1](C)CN(C)[C@H1](C)[C@@H1](O)[C@]1(C)OC)CC2(C)CC=C
CC(CCCCCCCCOC(CO)CC(C)(C)OO)C(=O)C(C)C
O1C=N[NH1]C1(C2=CC3=C([NH1]C4=CN=CC=C43)C(F)=C2F)O
C1N(C2=CC=CC(C(F)(F)F)=C2)C[C@H1]1C3=CC=C(F)C=C3
CN(C1=CC=C(O[C@H1]2CCCNC2)C=C1)CCSC(=O)[C@@H1](C)N
C1[C@H1]O[C@@H1]O[C@H1](C)[C@H1](O)[C@H1]O[C@H1][C@@H1](O)[C@@H1](O2)[C@@](O)C(O[C@H1]3O[C@H1](COS(=O)=O)O[C@@H1](O)[C@H1](O)[C@H1]3OP(=O)O)O[C@H1](O)[C@@H1]2O[C@H1](O)[C@H1](O)[C@@H1]1O[C@H1](O)[C@H1]O[C@@H1]4O[C@H1](C)C[C@H1](N)[C@H1]4O[C@H1]O[C@H1]CN
[O-1][S+1]([O-1])C=1N=C(N)SC=1
C1C(C(=O)OCCOC=2C=CNCC3=CC=CC(C(F)(F)F)[NH1]3)C=2[N+1]1[O-1]
O1CCNCS1(=O)=O
C1[C@@H1](NC(=O)[C@H1](CCCCN)NC(=O)[C@H1](CCSC)NC(=O)[C@H1](CCC(N)=O)NC(=O)[C@H1](CC(C)C)NC(=O)[C@@H1](CC2=CC=CC=C2)NC(=O)[C@H1](CCC(N)=O)NC(=O)[C@H1]CC(N)=O)NC1=O
O1[C@]CC(C1C(I)I)Br
C12[C@@H1](C[C@H1](C)CC/C(C)=C/C=C/[C@@H1](CO)COCCO1)CC[C@@H1]2O
C=[C@@H1]CCCC[C@H1](O1)[C@@H1]CC[C@H1]2[C@H1][C@H1]3[C@H1]1CC4[C@@]3C[C@]24OCO
C1CO/N=C(\C)C(=O)C2=CC=C(C3=CC=CC=C3)OC(=O)C2=C1C
C1CC/C1=N\N
CC(=O)NCC(=O)N[C@@H1](CC1=CC=C(O)C(Cl)=C1)C(=O)N[C@H1]C(=O)N[C@@H1](CCCCN)C(=O)N[C@@H1](CCCCN)C(=O)N[C@H1]C(=O)N[C@@H1](CS)C(=O)N[C@@H1](CCCC)C(=O)N[C@@H1](CC2=C[NH1]C3=CC=CC=C23)C(=O)N[C@@H1]
CNC(=O)/C(=N/NC(=O)/C=C/C=C/C=O)OC1=CC=CC=C1
C1N(CC2=NC=CN2C)CC1
OC=N[NH1]C=CC=CC=CC=CC(/C=N/O)C(O1)=C([C@]2(O)C[C@H1]([C@@H1](O)C3=CC(O)=C(O)C=C3OC)C2=O)C(=O)C=CC=C(OC(=O)CCCCC[N+1]4=CC=C(C(F)(F)F)C=C4F)C/N=CC=C1O
C1OC=C(C2=CC=C(C)C=C2O)OC1=O
C1OC2=CC=C(/C=C/CS3C=C(C(=O)[O-1])N=C3O)COC(=O)C[C@H1]12
C1N(C(=O)/C=C/C2=CC=CC=C2C3=CC=CC=C3)[C@@H1](O)C(=O)N4C=CC=C(CCCCCNCCCCCCN=[N+1])[N-1]C(=O)N4C1=O
CC(CCC[C@@H1](O)CCCO)OC
C1OC=CC=C(C2=CC=C(C(F)(F)F)C=C2)[C@H1](C(=O)OCC3=CC=CC=C3C)N1S(=O)(=O)C4=CC=C5C=CC=CC5=C4
CCC(C1=CC=C(NC(=O)CS2N=C=SC2)C=C1)OOC(=O)C(C)C
C=1N2N=C(C3=CC=C(C(F)(F)F)C=C3)N=C2C(=O)N=1
CNC(CCC1=CC=CC=C1F)C(=O)N(CC(C)C)CC2CCCC(C3CCOCC3)C2
CN1N=C(C2=NC3=CC=CC=C3S2)NC1=O
O1C=NC(C2=CC=C(OC3CCCCC3)C=C2NC)=NN1
CN(CC1=CC=CC=C1C2=CC=CC=C2F)C(C3=CC=CC=C3)C4=CC=CC=C4
CO/C(=N\OCC(C)(C)C(F)F)F
CN(CC1=NC=C(C2=CC=CS2)O1)CCS(=O)(=O)C
N12[C@@H1][C@@H1]CC3C4NCCCC[C@H1]1[N+1](C)(C)[C@@H1]4CC[C@]3(O)[C@]2N(C)CCC(C)C
C1N(CC2=CC=C(F)C=C2F)C[C@H1](F)CN(S(C)(F)F)[C@H1]CCN(C3=NC=NC=4[NH1]C=CC3=4)CCNC1
C[N@+1](O1)C2=CC(=CC=C1OC(C)(C)CC)C(C)(C)C2N=[N+1]=[N-1]
CC(O)CC/C(C)=C/C=1OC=C(C)C(=O)C=1
C#CCC/C(=C\C1=CC=C(OC)C(OC)=C1C)C(C)=O
C1OC1CO
C12C(=O)N(CC3=CC=C(F)C=C3F)C[C@H1]1C=CC=C4C(CC5=CC=C(O)C=C5)=CC=C4OC2=O
O1[C@@H1](CC(O2)C=C3C4=CC=CC=C5C=CC6=C(C=CC=C6N(CC(=O)N7CCOCC7)[C@H1]54)C2=CN1)C3=C
FC(O)CNC(=O)CC1=CC=CC=N1
C1C(C[C@H1][C@H1](C)C(=O)C2C[C@@](C)CCCC(C)(C)C(=O)OC(C)(C)CC2=O)C[C@@H1](O)C[C@@H1]3CC[C@@H1](C)[C@@]1(O)C3=O
O/N=C1\CN(CC2=CC=C(O)C=C2)S(=O)(=O)C1(C)C
C1N(CCCCC2=CC=CC=C2O)C(=O)[C@@](CC)(CCCC(N)=O)[C@H1]1OC=C3C=C(/C=N/NC4CCCC4)C(OC)=C3
CN1CCC(NC2CCN(CC3=CC=CC=C3)C2)CC1
CC(C=1OC2=CC=C(Br)C=C2C=1/N=N/C3=CC=C(Cl)C(Cl)=C3C)(O)O
C[C@@H1](C(=O)N1C[C@H1](O)C[C@H1]1C(=O)NC=CC=C(S(=O)(=O)CCCCCCCNC(=S)NC2=CC=CC(=C2)C=C(C(=O)N[C@@H1](CCCCN)NC(=O)OC(C)(C)C)C3=CC)CC=C3)C=C
N#CNCC1=CC(=O)OC1C(C)(C)C
O1[C@@H1]2CNC3C[C@H1]2C=C1[C@]C4=C[C@@]CC5N6C=C(C(N)=O)C(=O)C=C6[C@H1](COO5)[C@@H1]43
O1C2=NON=C2C[C@@H1]COC(=O)[C@@H1](C)[C@@H1](O)[C@]1C=C[C@@H1](C)COC(C)=O
O/N=C/C1C(=O)C2=CC(Br)=CC=C2O[C@H1]1C3=CC=CC=C3
O1N=CC=CC=C1[C@H1][C@@H1]2NCS[C@@]2(C(=O)O)CC3=CC=CC=C3
C1OC(=O)[C@H1](CO)[C@H1]1O
CN(C)C=NC(NC=C1C=C(N2CCN(C)CC2)C(C(=O)O)=C1CC=CC=CC=CC3=C)C=CC(Cl)=C3C(=O)[NH1]
CN(CC1=CC=C(C(=O)N[C@@H1](C)CCC(C)C(=O)O)C=C1CC)CC(=O)O
CC(=O)N1C=CC(C=2C=NN(C)C=2OCCC3=CC=C(Cl)C=C3)=CC1=O
C=12OC=C(C=1CC2C)[C@@H1]3C=CC(=O)[C@]3(OC(=O)C(C)C)C=O
CN(CC1=CC=CC=C1C2=CC=CC=C2)C[C@@H1](C)C3=CC=CC(Br)=C3OCCC(O)CC(O)C([2H])([2H])[2H]
C1OC2=CC(OC)=C(OC)C(OC)=C21
C1[C@]C(=O)C2=C[C@@H1](C3)[C@@H1](O)[C@@](CC=C(C)C)[C@]3(CC[C@@H1]1C)C(C)(C)[C@@H1]2C=O
CN(CCCCC=C1[NH1]C=CC1C)C(=O)CN2C(C3=CC=C(F)C=C34)=NC=C(N4CCCCCCCC)C(=O)N([C@H1](CCCCN)NC(=O)[C@H1](CC5=CC=CC=C5)NC(=O)[C@H1](CCSC)NC(=O)[C@@H1](N)CSS)C[C@@H1](C(=O)O)NC2=O
C=1[C@@H1]C2=C(O)C=CC=C2[C@@]=1CCNC(=O)C3=CC(C(=O)N(C)C4=CC=CC=C4C5=CC=CC=C5)=CC=C3O[C@H1]C6[C@H1](N)C(=O)N(C)C6=O
C12OC3=CC=C(C=C1O2)CCC4=CC=CC=C43
C1NN=C(C#CCC(=O)NCCC2=CSC(C)=N2)NC(=O)[C@H1](CO)NC(=O)[C@H1](CC3=CC=C(O)C=C3)NC1=O
C1COC=C2C(O[C@H1](C)[C@@H1](O)[C@H1](C)O2)=C(O[C@]C=CC(=O)[C@](C3C(C4=CC=CC=C4)C(=O)[C@@](C)(O)C3=O)(C)CC[C@@H1]1[C@@]C)CC(C)=C
O/N=C1\CCCCN1CCNCCCC2=CC=CC=C2
C1C(=O)NC2=CC(C)=CC=C2[C@@H1]1C
C12N(C/C(C)=C\C=C3\[C@H1]C(C)C[C@H1](O)C34)[C@H1]CC[C@H1]/C(=C/CS=5C=CC(O)=NC=5)[C@]41CC2=O
CC/C=C/[C@@H1](/N=C\CNCC1CCCCC1)[C@@](C)(OC(=O)CCC)C(C)(C)O
CS(=O)(=O)[C@H1]C(O)(CCCC1=CC=CC=C1)O[C@H1](COC(=O)CCC(N)=O)[C@](C)(OC)C[C@@H1](O)C[C@@H1](O)[C@H1](C)[C@H1](O)CC(=O)O
N12C(=O)[C@@H1]3CCCN3C(=O)[C@@H1](N)CC=CC=CC=C1C4=CC=C(C#CC5=CN6N=CC=C6C=N5)C42
C=1C(=O)C=C(O)C=C(CCC(O)(C(=O)OC)C(C)C(O)C([2H])([2H])OCOC(=O)CCCCCCCC)C=1
C1OC2=CC=CC=C2C(=O)C[C@H1](CN3CCCC(OC)C3=O)C(=O)NCC=NC4=CC(C(=O)N(C)C)=C4N=C1C
C12[N@@+1]([O-1])(CCCCCCCCCCOC3=C(Cl)C=C(C(=O)O)C=C31)C2(O)CCC4=CC=CC=C4
CC(O)C(=O)NC=C1C(C)=C(C)C(=O)O1
O1NC(COCC2CC2)=CC=C1C
O1C=NC=C2C(C=CC3=C(NCC(F)(F)F)N=CN=C23)=C1C=N
O1C=CC=C(NCC2=CC=CC=C2C[C@H1](O)O)C(=O)[C@]1C
COC=C1C=C(C(=O)OC)CC=C1N=COCC2=CC=C(C3=CC=CC=C3)C=C2
N1C(=O)C=CC=C(CCCC2NCCC(C3=CC=C(C4NCCN(CC5CCCCC5)CC4)C=C3)CC2CCl)C1Cl
O1C=C2C=C(OCC(=O)CC3=CC=CC=C3O)C=C2CC[C@@H1](O)C(C)(C)C1
C1N(CC2=CC=C(C(F)(F)F)C=C2)CC1
C=CCC=CN(CC1=CC=C(Cl)C=C1)N=[N+1]2N=C(Cl)C=CC2
C12C(CCNS(=O)(=O)C3=CC=CC=C3)(C[C@@H1]CO[C@](C)[C@H1](C(=O)CC=C(C)C)[C@H1]1)CC2=O
C12S(=O)(=O)C=CC=CC(C=C3N=C[NH1]C=C(OC4=CC=CC(C#N)=C4)C(C)=[N+1]=C3)CC1=N2
O1C2[C@@H1]CS(=O)(=O)[C@H1]21
O[C@@H1][C@@H1]1CC2CCC(=O)N2C[C@H1]1C3=CC(O)=CC(O)=C3O
CC(/C=C/C(C)=C/C=C/C(C)=C/CC/N=C/C1=CC=CC=C1C(=O)OCCN(OC)C(C)CC)(C)C
CN(C/C=C\CN1C2=CC=CC=C2C3=CC=CC=C31)C=O
CN(CCCOC1=CC=CC=C1Br)C[C@H1](C)N2CCC(C3=CC=CC=C3)C4=CC=CC=C4NC2=O
CN1N=C(C=2C=C[NH1]C=2C(C)(C)CN)N=C1C
CCN1CCN([C@@H1](C)CC2=CC=CC(F)=C2F)CC1
NC(=O)OCCCCOC=CC(C(=O)N[C@@H1](CC1=CC=CC=C1)C(=O)O)=CC=CN
CC(CC/C(C1)=C/CC/C=C\C(C)C(C)O)[C@](C)(OC(C)=O)C2[C@](C)[C@@H1]([C@@H1](C)CCC=CO)[C@]2(C)C(=O)[C@H1](C)[C@@H1](OC(=O)C3=CC=C4C(=C3)OCCCO4)[C@@]1(C)[C@@H1](O)CCC5C=C(C)C5C(=O)O
C1C(CCCCO[N+1](=O)[O-1])C[C@](C2)[C@@H1]1C(C)[C@H1](O)C[C@@H1]2C
C=1C(=O)NC=NC=C(CS[C@H1]2C[C@@H1]2C3=CC=C[NH1]3)[NH1]C(=[N+1]=1)CCC
C12[C@@](C3)(O)C=NO[C@](C[C@@]3(O)C1N)C(=O)[C@]2(CCC)C
C12C(=O)/C=C/C(C)(C)OC[C@H1]O[C@@H1](NC1=O)C=CC(=O)[C@H1](/C=C(\C)[C@@H1](O)CC3=CC=CC=C3)CC=C2
C1[C@@H1](O[C@@H1]2O[C@H1](CO)[C@H1](O)[C@H1](OP(=O)(O)O)[C@H1]2NC(C)=O)O[C@H1]1O[C@@H1]3CC(=O)C4=C(O)C=C(CC[C@H1]C(=O)OCCO)[C@H1]34
C#CCN(C(=O)C(C)CC)C=C1C(C(=O)N[C@@H1](CCC(=O)OC(C)(C)CN)C2=CC=CC=C2C)=[N+1]1C/C=C/C3CC3
C[C@H1]O[C@@H1]O[C@H1](CO)[C@@H1]O[C@H1]O[C@H1](C)[C@@H1](O[C@H1]O[C@H1](C(=O)O)[C@@H1](O[C@@H1]1O[C@H1](CO)[C@H1](O[C@H1]O[C@H1](CN)C(N)=NC[C@@H1]O)[C@@H1](O)[C@H1]1O[C@@H1]2O[C@@H1](C)[C@H1]O)[C@H1](O)[C@H1]2O[C@H1](O)[C@@H1])O[C@H1](O)[C@H1]OCOCCO
CN(C1=CC=C2C(=C1)C(=O)C(=O)O2)C(C)(C)C
NC(=O)NC/C(=N\O)/C=C1/C=CC=C(C(F)(F)F)[NH1]1
C1COC(=O)C2=CC=CC(OC)=C2CCNC(=O)[C@H1](C)N(C)C(=O)[C@@H1](CC3=CC=C(O)C(OCCO)=C3)[C@H1]1C
C12NCCNC(=O)C(CCCCCCCCCCCCCCCC=CC3=CC=CC=C3O)OC(CO)C(O)C1OC(C)C(O)C2O
CN(CC1=CC=C(N2CCOCC2)C=C1)C(C)C
CC(O)C(=O)OCC(CO)C(=O)OCC
C[C@@H1](C1CCC[C@H1](O)C(N)C[C@](O)(COC(N)=O)ON=N1)OC(=O)O[C@@H1]OC[C@@](C)(O)[C@@H1](C)[C@H1]CC2=CC=CC=C2
C[C@@H1](COC(=O)NC(C1)C(=O)OCCCN)N[C@H1]COP(=O)(O)O[C@H1]2[C@@H1](O)[C@H1](N3C=CC(N)=NC3=O)O[C@@H1]2COP(=O)(S)O[C@H1][C@@H1](O)[C@H1](O[C@@H1]4OC(C(=O)O)CC[C@H1]4NC(=O)C(O)C(O)C(O)C1N)C=O
C[C@H1](CC/C(C)=C/C=CC(=O)C(C)CC[C@H1])OC(C)=O
C1OC=CC=2OC=C(C=2C(=O)[C@H1]OC(=O)O1)C(C)(C)[C@@H1]C[C@H1]OC(C)=O
O1C=C2C=C(CN3CCCC3)C=C1C2(C)C
C1N(CC2=CC=C(Cl)C=C2CC3=CN=NN3C1C=O)OC(=O)NCC4CCCCC4
CC(OCOC(C=1C=COC=1)C[C@@H1]O[C@@H1]2O[C@H1](CO)[C@@H1](O)[C@H1](O)[C@H1]2O[C@@H1]O)CO
COC1=CC=CC=C1C(=O)N[C@H1]2COCCN2C
N1C(=O)C=CC=C2C(C3C=C(Cl)C4=CC=C(OS(=O)(=O)O)C=C4C(O)=CC3=C2)[NH1]C1=CC5=CC=CC=C5
NC(=O)C1=CC(C=2C3=COC=2)=COCC(=C31)[C@H1]4C=CC(=O)[C@H1][C@H1](O)C[C@@](C)CC/C=C\C=C\C=C\[C@@H1]4OC=O
CC(N1CCN(CC2=CC=CC=C2)CC1)=NC(=O)N3CCCCC3
C1[C@H1]([C@H1](O)CCC2CCCC[C@H1]2C(=O)O1)C=O
CN(C)C(=O)C1=CN(C)ON1
COC(=O)OC(C)C(=O)C=CC=O
C1OC=C(C2=CC3=CC=CC=C3O2)C[C@H1]1O
C1[C@@H1]C2CC3=CC=C(O)C=C3CC[C@H1]21
O1CCNC=C(COC(=O)CCCCCC(N2C=CC3=C4C=CC=C32)C(=O)O4)OOC1=O
C1C(CCCC(C)C(=O)/C(C2)=C/CC/C(C)=C/CC=C3SC(C)=CC=C3O[C@H1]C)O/C(C)=C\C=C\[C@H1](C(=O)O)[C@H1]CC[C@@](C)(O)[C@@H1](C1)C(CC=O)=CC[C@@H1](C(C)C)C(=O)O[C@@]2C
C1OCC(OC)C=CC1=O
CN(CCC1=CC=C(OC)C=C1OCC)CC2[C@H1]C(=O)O[C@@H1]2CC
C1C(=C/[C@H1](O)[C@H1](C)/C=C/C=C(\O)C2=CC=C(O)C=C2OC3=CC(O)=CC=C31)OC(=O)NCC4=CC=CC=C4C(C)C
CN(C[C@H1]CN(C1=CC=CC2=C1C(=O)N3CC=CC=CN(C)C(=O)[C@@H1]4CCCN4C(=O)[C@@H1](NC(=O)NCC5=CC(Cl)=CC=C5)C6CCCC6)CC3C=C2C7=CSC8=C)C=CC=C87
C[N@+1]([O-1])=C(C/C)C(=O)NCC(C)C
CN(O)C(=O)CC(C)(C)C
C1N(C2=CC=C(N3CCC(F)CC3)N=C2)C(=O)OCCNC(=S)[NH1]C4=CC(F)=CC=C4C1
C12NCCN(C3=CC=CC=C3C(=O)N(CC4=CC=C(Cl)N=C4)C5=NC=CS5)C[C@@H1]1CC2
C12C(N(C(=O)OCC(F)(F)F)C(C)C[C@H1])CCC3=CC=CC=C3[C@@H1](C=CC(O)=COCCC(=O)O)[C@@H1]1CCC2=O
C1OC=CC(OC)=C(OC)C(O)=C1
C12[C@]3(OCC)[C@H1](O[C@@H1]1C3[C@@])CC[C@@H1](CO[C@@H1]4C[C@H1](C)C[C@H1]4OC)CC(C)O2
C1OC(=O)C2=C(C=CC=C2C(C)(C)OC(C)=O)C3=CC=CC=C31
O1[C@]23O[C@@H1]2CN3C[C@@H1](O)C[C@@H1](O)CC14CC[C@@](C)C4CC=O
CN(CC1=CC=CC=C1O[C@H1]2C[C@@H1](NC3=NC(C)=C[NH1]3)[C@H1]2C4CC4NC(=O)OCC)CC5CCCCC5
C=NC(CO)C=CC=CC=C1C=CC(=O)OC1=C
C12N(C)C(=O)C=CC(Cl)=C(C(=O)C=CC=C(O)COC=CC)[C@H1](C3=CC=C(O)C=C3)OC1O2
C=1C(OCC(=O)OC=CC(OC)=CC2=C(C=C3C(=C2OC)OCO3)C(C4)(O)CC5=C(C)C(O)=CC(O)=C5C4=O)C=CC=C=1
CN(CC1=CC=C(F)C=C1OC(C)CC)CC(C)C
O1C(=O)C=C(O)[C@@]1(O)CCC(C)(C)O
N1C(=O)NCC=CN([C@H1]([N-1]S(=O)(=O)C(F)(F)F)CS2C1CC2)C3=CC=C(O)C=C3
C1N[C@H1](O)C[C@@](C)C1CC[C@@H1][C@@H1]2CC(C)(C)OC(C)(C)C2
C1OCC2=CC=C(CCCCN)C(OC)=CC=C2[C@H1]NC1=O
CN(C=CC1=CC2=CC=C1C=CC2=O)CCCC
CC(C(=O)N[C@H1]1CCCC2=CC=CC=C21)=CC[C@@H1][C@@H1]CC[C@]3(C)C(=O)CC[C@@H1]3C(OC)=COC
C12N(C)C=NC=NC(NC3=C(Cl)C=CC=C3C(N)=O)C=NC1=C2
C1C(NS(=O)(=O)C2=CC=C(SC)C3=C2)C4[C@H1][C@@H1]5C#CC6=CC(=O)C=C[C@]6(C)[C@@]53OO[C@@H1]14
C123[C@@H1]CCC[C@H1](C)[C@@H1](O)[C@H1](C)/C=C\CC(=O)NOC(=O)[C@H1](C)[C@](CC[C@H1]([C@@H1](C)O)C4=CC(O)=CC=C4C5=C(O)C=C(O)C=C5O[C@])(CC1)[C@@H1]2OC3=O
CN(CC1CC1(C)CC)COC(C)=O
COCCCC/C=C\C=C\[C@H1](O)CC(=O)NCCC1=CC=CC=C1O
NC(=O)N1CCC[C@H1]1C(=O)N[C@H1](C(=O)N2CCC[C@H1]2C(=O)N[C@H1](C(=O)C(F)(F)F)C(C)CC(C)C[C@@H1](C)CSCCOC(=O)[C@@H1]CC3=C[NH1]C4=CC=CC=C34)NC(=O)[C@H1](CO)NC=O
OCN1C=CC=C1C2NC=CC(Cl)=C2
COCNC(=O)C(C)C1=CC=CC(=C1CC)C2=CC(C(C)(C)O)=CC(=C2OC)NC(=O)C=CCOC=CC=CCCCCCCCCCNCCNCCC=CC=C(C3=CC=C(NC4=CC=NC5=CC=C(F)C=C45)C(Cl)=C3C=NC)N
O1C2=CC=CC(N)=C2C1=O
C1OCCCC1N2OC3=CC=CC=C3[C@@]2C4[C@@H1](OC(C)=O)C(=O)N4
O1[C@H1][C@H1](O)[C@H1](O)[C@@H1](O[C@H1][C@H1](O)[C@@H1](O)[C@H1](NC=NC2=C(N)N=CN=C2)O[C@H1]NC=O)CNC1=O
O1C(=O)CSC2=NC=CC2N1
C1S(=O)(=O)[C@H1]C(C)(C)[C@H1]1O[C@H1][C@H1]O[C@H1]C=C[C@]2(O)O[C@@][C@H1](CC3=C(OC)C(C)=O)[C@@](C)[C@H1](CC=C[C@H1]4[C@@](CC[C@@H1]3)CC(CC2=O)C4(C)C)[C@@H1]OC(=O)CCOCC5=CC=CC=C5[C@H1]
CC(C[C@H1](O)C[C@@H1](O1)C[C@H1]C2C(O)C(O)C(O)CC2O1)C=O
C1C[C@@H1](OC)C[C@@H1]CCC[C@H1]1
O1C2=NC=C(C=3SC=CC=32)CN4CCCC[C@H1]4C(=O)N1C
C1N(CC2=C3C=C(C4=CC=NC=C4)C=CC=C32)CC(=O)OCC5=CC=CC=C51
CC(C(=O)OCOC(=O)C1=CC=CC(O)=C1)C(C)(C)O
C123C(=C(C4C[C@H1]1C#N)C2OCO4)CCC5=CC6=C(C=C53)OCO6
C1N(C)C(=N)C2=CC=CC=C21
C12OC=C(F)C=C(OCC3=C(Cl)C=CC=C3)C(C)=C1CO[C@@H1]2O
CN(C)C(=O)NC1CC2=NC=CC=C2CC3[C@H1]1[C@](C4)CC[C@@H1](O)[C@@H1](C(C)C)[C@H1]4[C@@H1](O)CC3
FC1=C2C=C(C=C1CCC3=CC=CC=C3)OCO2
C=C(NC(=O)OCC1=CC=CC=C1C=CC2=CC=CC=C2)C(C)C
C1OC(=O)C2=C(C(F)=C(C)C3=C2C=C(C4)C=CC(C(C)C)=CC4=CC=C3OC(C(=O)O)CCOC(=O)CC(O)C)CCC(OC(C)=O)C1O
C1N(C2=CC=C(C(=O)C3=CC=CC=C3)C=C2)C(=O)OCC4=CC=CC=C41
CN(C=CC1=C2C3=CC=C1OC(C)C)C(=O)COC4=CC=C(C=C4OS=O)O[C@@]5(CO5)C[C@@H1](C)/C(=N\OC(=O)O)C[C@@H1]2S3
C1N(CCNC=2C=C[NH1]C=2)CC1
C1CC(=O)NC=CC(C2=CC=CC(C(C)=O)=C2)=CC=C(C(N3)=[N+1])[N-1]C(=O)[C@@H1]13
C123C(N)CC[C@](C)[C@H1]4CC=C[C@@H1]3[C@]4(C)[C@H1]1C(=O)C2
BrC1=CC=CC=C1[C@@H1]C2=CC=CC=C2
O1C2=NC=C3C(=C12)C[C@H1](CCNCC4N(/[N+1]([O-1])=N/[C@H1]C5CCC[C@@H1](C)O5)CC4)OC(=O)NC=C3
O1C=CC=CC(NCC(O)CNC2CN(C3=CC=C4C(=C3)C(=O)N(C5CCC(=O)NC5=O)C4)OCC2C6CCC6)C=C1CC
C1C(CNCC2=CC=C(C3=CC=CC=C3)C=C2)=NN1
ClC1=CC=CC=C1[C@H1]C2=CC=CC3=CC=CC=C23
O1C2=CC=CC=C2[C@H1]1NC(=O)[C@H1]/C(=C\C3=CC=C(O)C([N+1](=O)[O-1])=C3)C(C)(C)O
C1OC2=CC=CC=C2[C@@]1(C)O
COC1=CC(CCC=C2CCCCC2)=CC=C1O
C1NS(=O)(=O)CC2=CC(C)=CC=C2N1
NS(=O)(=O)OC1CCCCC1
N[C@H1](O)C(=O)O
O1C2=N[NH1]C(N=S(C1)N)C2O
O1C=C2C=C(N=N2)C=C1
CCCCCCC[C@H1](N(C)C(=O)[C@H1](C)NC(=O)OC(C)(C)C)C(=O)OCC=C(C)C
OC/N=C(\S)NNC1=CC=CC=C1
O1C2=CC=CC3=C2C4[C@@H1]O[C@@]13NC5NN=C(C#CC6=CC=C(C=7C=CSC=7)C=C6)N=NC=CN54
C1C(=O)NC2=CC=C(C(=O)N[C@@H1]3COCC3C[C@@H1]O)C=CC2=C1
CN1CCC[C@@H1]1CNCC2=CC=CO2
C1N(C2=CC=C(C(F)(F)F)C=C2)[C@@H1]3CC[C@](C1N)(C)C3
N1[C@H1]C2C3=C(C=CC=C3[C@H1]1CNCN)OC2=O
O1[C@](O)[C@@]C2O[C@]OC[C@@](C34C[C@]([C@H1]2C[C@]13OCO)CO4)CC[C@H1]OC(C)=O
C[C@@H1]C[C@@H1]1O[C@H1]1C(=O)C[C@H1](F)[C@H1]O[C@H1]C2[C@H1](NC(=S)NC3=CC=CC=C3F)[C@H1]O[C@H1]C[C@H1](O)[C@H1](O[C@H1][C@H1](O4)[C@@H1](N5C=C(N)NC5=O)[C@@H1]OO)[C@H1](CN)O[C@H1](O)[C@H1]2O[C@@H1]6OC[C@](O)(NC(=N)N)[C@H1]6O[C@@H1](O)[C@H1]4
CN(CC1=CC=C(C2CCCC2)C=C1)CC(=O)N(CC)C3=CC=CC=C3
C1CC/N=C(\S)N/N=C/C2=CC=CC(N)=C21
C[C@H1](NC(=O)[C@H1](CC1=CC=C(O)C=C1)NC=O)OC(C)CC
O1C2=CC=CC=C2[C@@]1CCNC(=O)NCC3=CC=CC=C3
C12N(CC=C3C=C(CCCCN4C(=O)C5=CC=CC=C5C4=O)C=C3C(C)=C)C(C(C)(C)C)CC(=O)C6=CC=CC=C6N(C1=O)C2=O
C1[C@H1]OC(=O)/C(=C\O)C[C@H1](C)C[C@H1](C)CNC(=O)[C@H1]([C@H1](OC)[C@@H1](O)[C@H1](C)[C@@H1](C)O)O1
CN(CC(=O)CC)CC(=O)C1=CC=CC=C1
CN(C1CCN(CCCCC2=CC=C(F)C=C2)CC1)[C@@H1](C(=O)NCC3=CC=CC=C3)C(N)=O
ClC1=CC=CC=C1COCC(NC2=CC=CC=C2)C(OC3=CC=CC=C3)N
CN(CC(=O)N1CCC[C@H1]1CO)C2CCCCC2O
C1N(C)C(=O)C2=NC3=C1C=CC=C3CN2[C@H1]
C1NCC(CC=2C=CSC=2)[C@@]1(C)CCCC(C)(C)O
N12C(=O)[C@H1]OC(=O)[C@H1](C)[C@H1]1O2
C1N(C=NC2=CC=CC=C2C=O)C1
C123OC=NC=NC1(N[C@H1]CC[C@@H1](N4C=CC(N)=NC4=O)C)NC2=C(C5=CC=C(NC(=O)C6CCCN6C(=O)CN)CC(F)=C5CS3C)C(=O)N[C@@H1](CO)C(=O)N[C@@H1](CC7=CC=CC=C7)C(N)=O
C1C(CCC(O)CC2OC(C1)N(C)C)O2
C1C(O)CC1OC(=O)C(CC(C)C)CCC(C)CC
C1COC=C(C2=CC=C(O)C=C2OC3)CC=CC(=O)OC4=CC=C(C(C)=C4C31)O
O/N=C\NCCCNC(=O)C(N1CCOCC1)CP(=O)(O)O
O1[C@@H1](CCCCOCCCCCC)C[C@@H1](C2O)[C@@H1](OC(=O)CCCCCC(C)(C)CC=O)O[C@@H1](C)C(=O)C[C@@H1]21
C1N(C)C(=O)C(=O)NCCC2=CC=CC(O)=C2C1=O
C1[C@H1]CC[N+1]CC[C@@H1](C)[C@H1]CC[C@@H1][C@H1]2[C@H1](O2)[C@H1](O)C/C(C)=C/CC/C(C)=C/C(C)/C=C/C(=O)O1
C1C(CN2CCCC2)CC[C@@H1]1C/C(C)=C/CC
O1C=NC(C2=NC=NC12)C=C
C[C@H1](NC(=O)CNC(=O)[C@H1](N)CCC)C(=O)O
C12C(CCOC(=O)C3=CC=CC(OC)=C3)O[C@@H1]O[C@](C4)CC[C@@H1]1[C@]42O
CN(C(=O)C1=CC=C(C2=CC=CC=C2)S1)C[C@@H1](C)O
C1C(=O)C=C(O)C=C(OC(=O)/C=C/C2=CC=C(O)C=C2)C(O)=C1
O1[C@@H1][C@@H1]2CCCC[C@]2(C[C@H1]1)CC[C@H1]
C1C(C(=O)OCC=CC2=C(CC(=O)NCC3=CC=CC=C3)C4=CC=CC=C24)=C\C=CC=C5OC=CC5=C1
C1[C@@H1]C2C3=C[C@@]4O[C@]14C(=O)O[C@](C)[C@@]2(O)C(=O)[C@@]3(CO)CC[C@@H1]5CC[C@](O)([C@H1](O)C6=CC=CC=C6)C(C)C5
COC(=O)C1=CC2=C(C(C3=CC=CC=C3)=C2CC[C@@H1]C4=CC(O)=CC=C4OCO)CO1
CN(O)CCN1C=CC(=CO)C(=O)OC1
C1C(C2=NOC(C2)CN(S(=O)(=O)C3=CC=CC=C3)CCC4=CC=C(S(=O)(=O)O)C)=C4C1
CC(NS(=O)(=O)NCCN(CF)CCF)(C1=CC=CC=C1)C2=CC=CC=C2
C12OC(=O)[C@@H1](O)[C@H1]C(=O)[C@@](C)[C@H1](O)C(=O)[C@H1](C)[C@@H1](OC)C(=O)C1OC(C)C=C(CO[C@@H1]3O[C@H1](CO)[C@@H1](O)[C@H1](O)[C@@H1]3O)C2=O
NC(C1=NC=CN=C1C2=CC=CC3=CC=CC=C23)C(=O)NCC4=CC=CC=C4C(=O)N[C@@H1](CC5=C[NH1]C6=CC=CC=C56)C(=O)N[C@@H1](CC7=C[NH1]C=N7)C(=O)NCC
O1/N=C2\C3N(C(=O)C=C4N=CC5=CC=C(C=C5N=C43)OC6=CC=C(Cl)C=C6OC)C[C@@H1]NC1=NC7=CC(C8=CC=CC=C8)=CC([N+1](=O)[O-1])=C7OCCCC2=O
C1OCCC2=CC=C(C3C=CC(=O)OC3)C=CC=C12
C[S@](=S)C1SC(N)=NC1=S
CN1N=C(CCC(C2)CCC2)N=C1C
N1C(=O)C2=NC=CC=C2C(=O)N1CCCN3CCOCC3
O1C[C@H1]C2N3CCC[C@H1](CO[C@@H1]1CC=C4C(=O)OCC4)[C@H1]3CC[C@]2[C@H1]OC(=O)CC5=CC=CC=C5
N12[C@H1]CC=C[C@]1[C@H1]2CC3[C@H1]4C=C(CC[C@]45)C[C@]C6[C@H1]3[C@@](CC[C@@H1]6)[C@@H1](CO)NC(=O)[C@H1]7N[C@H1]7C(=O)O5
C1NN=C(C2=CC=C(C(F)(F)F)C=C2)C=CNC1=O
O1C=NC=CC(C(=O)OC2C=CN(C3CC3)C=C2F)=CC=C1S
C1N(S(=O)(=O)C=2C=C(Cl)SC=2Cl)CC[C@H1]1C(=O)O
CCOCC(=O)N(C1=CC=CC(OCC2=CC=CC=C2Cl)=C1)S(=O)(=O)C3=CC=CC=C3[C@@H1](C(=O)N[C@@H1](CC4=CC=CC=C4)C(N)=O)N5CCCCC5
CC(O[C@H1]C1[C@@H1](N2C=NC3=C(N)N=CN=C32)[C@H1]1)OP(=O)(O)O
ClC1=CC2=C(NN=CC=CC=C2F)C(F)(F)[C@@]1
C12[C@]3C(=O)O[C@H1](C)[C@H1]3O[C@@H1][C@@H1]1[C@@H1]2OOC(=O)CC
O1N2C(=O)C=C3[C@](C)[C@@H1](C1)N(CC[C@@H1]O)[C@@H1]23
COC(=O)C=C(NC(=O)/C(C)/C(C)=C/C=C/C1=CC=CC=C1)C=O
N1C(=O)C=CC=C2C=C(NCCNC(=O)CCNC3=CC=CC=C3)N=C(C)C=C12
O1C2=CC=CC=C2[C@H1]1[C@H1]C3=CC=CC=C3
CC(=O)N[C@H1](CS)C(=O)N1CCC[C@H1]1C(=O)N[C@@H1](CCC(=O)O)C(=O)N[C@@H1](CCCNC(=N)N)C(=O)NCC2=CC=CC=C2CC(=O)NNC(=O)NCCCCCC(=O)NN
C1OC2=CC=C(C=C12)C(=O)C3=C(O)C=C(C)C=C3C=O
C1N(CC2OC(C3=CC=CC=C3)O[C@H1]2C=C[C@@H1]1O)C(=O)C=CSC4=CC=CC=C4COC(=O)CCOC(=O)[C@]C5CC(C(=O)O)C=C5O[C@@H1]O[C@H1]CCCC[C@H1](C)[C@@H1](O)[C@H1](C)[C@H1](O)[C@H1](C)C[C@H1](C)[C@H1](O)C[C@@H1](C)C[C@H1](O)[C@@H1]
C[C@@H1]OC(=O)C(C)(C)C[C@H1](O)/C=C(C)[C@H1](O)[C@@H1](C)[C@@H1](O)C[C@@H1](C)/C=C/C=C/C=C/C=C/C=C/[C@H1](O)CC(=O)[C@H1](C)/C=C(\C)[C@@H1](O)CCC(C)CC(=O)[C@@](O)C(CO)=C/C=C(OC(=O)C1=CC=C(OC)C=C1)[C@@H1]CC
C1C(NS(=O)(=O)C2=CN=C(CC)S2)CCN1C(=O)C(F)CC
O1[C@H1]C/C2=C\CC/C=C\CC[C@]2(OC1=O)C(=O)NCCCCCC(C(=O)C3CCCC(C(N)=O)C3=O)O
C12N(CC=C3N=CC=CC3=C1C#N)NC(=O)[C@@H1](CC(=O)N4CCOCC4)C[C@@H1](CC(=O)O)NC(=O)[C@@H1]5C[C@@H1](N)CN5C(=O)[C@H1]([C@@H1](C)O)NC2=O
C1N(C/C=C/C2=CC=C(OC)C=C2OCC)CC1
C[C@@H1](OC(=O)[C@]1CCC(C)(C)C[C@H1]1C=CC[C@@H1][C@@]2(C)C[C@@H1](O)C[C@@H1](C[C@H1](C)[C@@H1](O)[C@@H1](C)[C@H1]3CC[C@@H1](C)C[C@H1]3OC(=O)/C=C/C4=CC=C5C=C4)O2)C(OC)=C5C(C)O
C1N(C=C2C=C(N(C)CCCCCO)C=C2)CC=N1
C1C(CC(=O)O[C@H1]2C[C@H1](NC(=O)C3=CC=C(F)C=C3)[C@H1](C)O2)=CC(=O)N(N)C1=O
C1C(=O)/C=C/[C@H1](C)[C@@H1](O2)[C@@H1](C)/C=C(/C)C(=O)[C@H1][C@H1]([C@H1](OC(C)=O)[C@@H1](C)CC(O)C(O)C/C=C\CC/C(C(=O)OC(C)(C)C)=C1OC=O)CC[C@H1](O[Si](C)(C)C(C)(C)C)C2=O
C1N2OC=C1C2C=NC[C@H1](C)N3C=C(F)C(=O)[NH1]C3=O
O1C=NC=NC2(NC=C(F)C=C2OCCNCCO)C=NC1=C
Br
C=1OCCNC2=NC=C(CCC3=CC=CC=C3)N=C2CC[C@@H1]=1
C1N(CCC=NC=CSNC)CCCC1=O
O1[C@H1]O[C@@H1]CCC[C@@](C)[C@H1]1CC2[C@H1]C[C@@H1](OCC(=O)O)[C@@H1][C@@H1](O)[C@@H1]2O
CC(COP(=O)([O-1])[O-1])NP(=O)([O-1])O
CS(=O)(=O)NCCN(CC(=O)N[C@H1](CO)CC1=CC=CS1)CC
CS(=O)(=O)OCC(=O)O
C1N(O)CCCCCC2=CC(=O)C3=C(O)C=CC(O)=C3[C@H1]21
COC1=CC=CC=C1/C[C@@H1](/C(O)=C\C(=O)C=C(O)OC=O)O
N#CNCCOC1=CC=CC=C1C(=O)O
CC(NC(=O)CNC(=O)[C@H1](N1CC=C(C)C=C1)C2=CC=CC=C2CC3)CCCCC3
N1C(=O)C2=CC=CC(=C2O3)CC=C4C1=C3NC(=O)C=5[NH1]C(C(=O)C6=CC=C(Br)C=C6)=NC=54
C=12[C@]C(=O)O[C@@H1](C[C@]=1C)[C@@]2(C)OC=O
C1S(=O)(=O)C2=CC(Br)=CC=C21
C1[S+1]([O-1])C2=CC=CC=C21
C1OC2=CC=CC=C2CC[C@H1]1C(=O)O
C12OC(=O)C=CC1(C3C=CCC(C(=O)O)C3O)C4=CC=C(C5=CC=C(F)C=C5)C=C24
S(NC(=O)N[C@@H1]CCCNC(=O)C=CCNCCOCCOCCNC=CC(=O)C(Br)=C(C=CC=C(O[C@@H1]1O[C@H1](CO)[C@@H1](O)[C@H1](O)[C@H1]1O)C=C)COC[C@@H1](C)C)N=N
C12OC=CC(C3=NC=C4OC=C(O)C4=C3)=C(C5=COC(=N5)[C@@]C=C1)CNCCCN(C)CC2
NCC1=C(N[NH1]C2=NC=CC21)CN(C)C
CN(C=CC1=CC=CC=C1OC(C)C)CC(=O)NC2=CC=C3N=C2NCC3
C12N(CC3=CC=C(OCC(N)=O)C=C3)C[C@H1]CN(S(=O)(=O)C4=CC=CC(C(F)(F)F)=C4)C(=O)O[C@@H1]1CCO2
CN(CCCOC1=CC=C(Cl)C=C1Cl)C(=O)C2=CC=CC=C2
C1C[C@H1](O)C(=O)NC=C2C=CSC2=C1
C1OC(=O)[C@H1][C@](C2)CC[C@H1](N(C)C)[C@@H1]1[C@]2O
CC(C1=CC=C(OC2=CC=CC=C2)C=C1)OOC(=O)CCC(=O)NO
C1C(=O)O[C@H1]C[C@@](C)(O)[C@H1]C2C(O)=CCO[C@@]2(C)[C@H1](O)[C@@](O)C1C(=O)N
CN(CC1=CC=C(OC(F)(F)F)C=C1C)CC2=CC=NC=C2N(C[C@@H1](O)[C@H1](CC3CCCCC3)N4C=NC=N4)C(C)(C)C
C1OC2=CC=CC(NC(=O)C3=CC=CC=N3)=C2CC=C1NC(=O)C4=CC=C(C=C4)F
C1/C(=C/NC2=CC=C(C=C2C)CCCCC=O)OCCCCC(=O)[C@H1](OC1=O)C3=CC=CC=C3
CCCCCCCCCOC(=O)C=1C=NN(C)C=1
C12NN=C(CC3=C(C)C=CC=C13)C2C4=CC=C(C(F)(F)F)C=C4
C1N(C=C(C)N(CC2=CC=C(F)C=C2)CC3=CC=CC=C3)N=N1
CC(CCCCC(=O)O)C(Cl)Cl
C1OC2=C(C=O)C(C)=C(OC)C=C2C1=O
C[C@@H1](CCC[C@H1](O)[C@H1]1C(=O)C[C@@H1]2OC(=O)C3NC(C)=CNC(=O)C[C@@](C4C=CC(=O)OC4=C)[C@@]C[C@H1](OC(C)=O)C(C)=C3C(=O)OC[C@H1](O)[C@@H1]1)C[C@H1]O[C@](C)(O)C[C@@H1]2
CC(NC(=O)[C@H1](CC1=CC=C(O)C=C1)NC(=O)[C@@H1](N)CCCCN)C(=O)N[C@H1](C(=O)N[C@H1](C(=O)N[C@@H1](CC(C)C)C(=O)N[C@@H1](CC2=C[NH1]C3=CC=CC=C23)C=O)OC)CCCC(C)C
C=1[C@H1]2OC(=O)C=C[C@@H1]2C[C@@H1]=1
CN(C1=CC=C(N2CCOC3C2=O)C=C1)[C@H1]4CN(C(=O)[C@H1]5CCOCC5)C[C@H1]4C(=O)NCCC[C@@H1](C(=O)N[C@H1]C(=O)N[C@H1](CC6=CC=C(O)C=C6)C(=O)N[C@H1](C(=O)O)[C@@H1](C)C)CC(=O)N3C
O1C=NC=C(CN(C)C2=CC=CC=C2)N=C1
O1C[C@H1]2NC[C@H1]3O[C@@]3[C@]24C[C@H1]14
CN(CC(=O)NCC1=CC=C(Cl)C=C1)C=O
C=1OC2=CC(CNC3=NC(C)=CS3)=NC(C4=CC=C(F)C=C4)N2NC=1
C1/C(=C/C2=CC(OC)=CC(OC)=C2OC)C3=CC4=CC(=C31)OCO4
C=1N(C)C(=O)C=CC(NC(=O)C=CC(NC(=O)O[C@@H1](C)C2=CC(Cl)=CC=C2)Cl)CO[C@H1](O)[C@H1]OCC=C=1
C1N(CC=NC2C=C1C=CC2)OC(=O)NC(=O)C3=CC=C4C(=C3)CCCO4
O/N=C1/CCCN1C[C@H1](C)NC(=O)OC(C)(C)C
O1C2=CC=CC=C2[C@H1]1C3=CC=CC=C3
C12OC=CC(OC)=C([C@H1]3O[C@@H1]3C(=O)N4OC1CCC4C)CCC2C
C1NCC[C@]1(N)C(=O)N[C@H1](C=NC(C2=CC=CC=C2)=C[NH1])CCOCC
C[C@@H1](/C=C/[C@H1](COC(=O)CCC(=O)NCCNC(=O)/C=C/C1=CC=C(C2=CC=C(Cl)C=C2)O1)O[C@@H1]OC(C(=O)O)[C@@H1]O[C@@H1]3OC(C)(C)O[C@@H1]3COC(C)(C)O[C@H1]O[C@@H1]4O[C@H1](CO)[C@H1](O)[C@H1](O)[C@H1]4N)C(C)(C)OS
C12C(C(=O)[C@H1](O3)C(C)CO[C@]3C4[C@@H1](C)CCC[C@]41O[C@H1])CN(C(=O)C5=CC6=CC=CC=C6O5)CC[C@](C)(O)C[C@@H1](CC[C@H1](C)/C=C/C=C7/[C@H1]O[C@@H1](CO)[C@@H1](O)[C@H1]7)O[C@H1]2CO[C@@H1][C@@H1]O[C@](CO)[C@H1]OS(=O)(=O)O
CN(CN(C)C(=O)[C@H1](NCC1=CC=CC=C1)CC2=CC=CC(Cl)=C2CC)CC(=O)C(=O)O
C12C[C@]C(=O)C(C[N+1]3=CC=C(OC)C=C3)=CCC[C@](C)[C@H1]1[C@H1]2
O1C=NC=C(CN(F)C2=CC=CC=C2)NC=C1C(=O)C=CO
COC(=O)[C@@H1](NC(=O)[C@H1](CC1=CC=CC=C1)NC(=O)[C@@H1](NC(=O)[C@@H1]2CCC(=O)N2)C(C)(C)CC)CC(C)C
C[C@@H1]O[C@H1][C@H1](O)C[C@@]1(C)C(=O)C[C@H1](C(C2)(C)O)NS(=O)(=O)CC[C@@](C)[C@@H1]C[C@@H1](O)C[C@@H1]1[C@](C)C3NCCOCCOCCOCC(=O)NCCCNC(=O)NCCCC[C@H1]23
O[C@H1](C1=CC=C(C2=CC=CC=C2)C=C1)[C@H1](C)CN3CCC(O)CC3
C1CC(=O)OCCCC=C(OC)C=C(F)C(/C=C/C2=CC=C(NC(=O)CI)C=C2)=C1
FC1=CC=CC=C1C(=O)O
CC(C1C2C=C3[NH1]C(C(OC)(CC)C3)C2)C(=O)[C@@H1](C)C1(C)C
C[C@@H1](NC(=O)[C@H1](CCC(=O)O1)NC(=O)[C@H1](CC(=O)O)NC(C)[C@@H1](CNC(=O)C2=NC(N)=NC=C2CCC)C(=O)N[C@@H1](CC3=CC=C(O)C=C3)C(=O)N[C@@H1](CC4=CC=C(O)C=C4)C(=O)N1)CC5=CC=CC=C5
C[C@H1](NC(=O)[C@H1](CCCCN)NC(=O)[C@H1](CCCNN)NC(=O)C(C)(C)NC(=O)[C@H1](CC(N)=O)NC(=O)[C@H1](CC(C)C)NC(C)=O)C=O
CCCC[C@@H1](C)C(=O)N1[C@@H1]C(=O)N2CCC[C@@H1](C(C)C)[C@@H1]21
C1C(/N=N/C=CC2=CC(C)=CC=C2)C(=O)O1
O1C2=NC=C(C3=CC=CS3)N=C2[C@@]1(CC4=CC=CC=C4[N+1](=O)[O-1])C(=O)CCC5=CC=NC=C5
C1N(C[C@@H1](C)C2=CC=CC3=CC=CC=C23)CCC1C(=O)O
CC(N(CC1CCCC1)C(=O)NCC2=CC=CC=C2)C(=O)C(F)(F)C(=O)N3CCCCCC3
O1[C@H1][C@@H1](O[Si](C)(C)C(C)(C)C)[C@H1](O)C[C@H1](OC(C)=O)[C@@](C)[C@@H1]1
C1OC2=CC(OC)=CC(OC)=C2C1=O
C[C@@H1]CCNC(=O)COCCOCCNC(=O)[C@H1](C)NC(=O)[C@@H1]NC(=O)[C@H1](CCC(=O)O)NC(=O)[C@H1](C)NC(=O)[C@H1](CCC(=O)O)NC(=O)[C@H1](CO)NC(=O)[C@@H1]NC(=O)[C@H1](CC(C)C)NC(=O)[C@H1](CC(C)C)NC
C1OCN(CC2=CN=C[NH1]2)C[C@@H1]1O
O1[C@](CC(=O)OC2COCCOCC2)[C@](O)[C@H1](C)[C@@H1](O)[C@](O[C@@H1]3O[C@H1](C)[C@H1](O)[C@H1](O)[C@@H1]3O[C@H1]O)[C@H1]1OP(=O)(O)OC[C@H1]OCC(NC(=O)[C@@H1](N)CC4=CC=C(O)C=C4)C(C)C
COC(=O)C=C(NC(=O)[C@@H1]1CCCN1C(=O)[C@@H1](NC(=O)CN)C(C)C)CCC(C)C2OC2(C)C
C1C(C(=O)NC2CC=CC3=CC=CC=C32)=C[C@@H1](C4=CC=CC=C4)O1
C1OC2=CC(O)=CC=C2[C@H1]1C3C=C(C4=CC=CC=C4O3)OC
C1=CCC(CCCCCC(=O)O)N1CC2=CC=CO2
C/C(=C\C1=CC=CC=C1C(C2)(C)C)OC=NC3=NC4=CC=CC=C4N=C32
O1C=NC(N)=C(C2=NOC(F)=C2CN(C)C)N=C1
O1C2=NC=C(C(=O)O)C(F)=C2NC(=O)[C@H1](O)CNC[C@H1](O)[C@H1]1CO
O=[C@](CCOC1=CC=C(C(=O)O)C=C1[C@H1])OCC
O1C=CC=C(OCC2=CC=C(O)C=C2O)C(=O)C1=C
C1N(C)CC=C2C=C(Cl)C=C12
C1N(C2[C@@H1]CN(C3CCOC3C)C21)C(C)(C)C
C1C(CNC(=O)CCC2=CC=C(Br)C=C2)O1
[2H]C([2H])([2H])O[C@]C=C(OC)C(=O)C=CC[C@@H1]
C=1OC=CC(OC)=CC(C[C@@H1](C)C[C@H1](C)CCCC(C)C)=C=1
NC(=O)[C@H1](CC1CCCCC1)NC(=O)C2=CC=C(C=CC(O)=CC(O)=C)[C@H1](CCCCCC(=O)O)[C@H1]2O
CN(C1=CC(N2C=C(Cl)C=N2)=CC=C1I)C(C)C
C1[C@@H1](CN2C(=O)C=CC3=CC=C(C)C(OC)=C3OCN)C(=O)N[C@H1](CCNCCC(OC4=NO[N+1]([O-1])=C4S(=O)(=O)C5=CC=CC=C5)C(=O)N)CCN[C@H1]2[C@@H1]1O[C@H1]O[C@H1](CO)[C@@H1](O)[C@@H1](NC(=O)OC[C@@H1](O)C(=O)O)[C@H1]C
C1C(C(=O)NCCC(O)C(C)CCNO)C/C=C(\C)CC/C=C(\CCC(C)C)C1=O
CC(NS(=O)(=O)C1=CC=C(F)C=C1)CC2=C(F)C=CC=C2F
C1C(=O)NC2=CC=CC=C21
C[C@@H1](CC/C=C(\C)C(=O)NC[C@@H1](O)CCS)C(=O)O
C12OC=CC(O)=C3C(=O)C=C(C=C3O)OC1=C2
NC(=O)C1=C2C=CC=C1N(CCC3=CC=CC=C3)C2=O
O1C2=NC3=CC=CC=C3N=C2C[C@@]1(O)[C@H1](O)[C@@H1](O)CC(=O)O
C123C(C[C@H1]4[C@@]5(C)CC[C@H1](O)C(C)(C)[C@@H1]5CC[C@@]4(C)[C@]1(C)OC2=O)[C@@H1]3O
C1NC(=O)[C@@H1](CC2=CC=CC=C2)NC(=O)[C@@H1](CC3=CC=C(O)C=C3)NC(=O)CNC1
C1OC=CC=C1/C=N/NC2CN(C)C[C@H1]2CC(=O)OC
C1N(C)C(=O)CCC2=NC3(CCCC3)N(CCC4CCCCC4)C(=O)C2=C1C(C)=O
CCC[C@](C#N)(C(=O)N1CCC(OC2=CC=C(Cl)C(Cl)=C2)C1C=O)N[C@@H1](CC3CCCCC3)[C@@H1]O
CN(CC1=CC=C(OCC2CCCCC2)C=C1)F
CCC1(CCC)C(=O)N[C@]1(C)CCC=CNC(CCCC2=CC=CC=C2)F
O1[C@]C(=O)[C@]2(CCC[C@H1](COC(=O)CCC(=O)[O-1])[C@H1](C)C[C@H1][C@]21)[C@H1]
C1S(=O)(=O)[C@H1]CC[C@H1][C@@H1]2CC3=CC[C@@H1](O)C[C@]3(C)[C@H1]2C4C[C@]14C
S1C2=CC=CC=C2CC3CCC[C@H1](CC[C@@H1](O)C1(C)CN)C3=O
O/N=C(/C1=NC=CN=C1)C=2C=COC=2
O1C2=CC=C(C=N2)C[C@@](O)[C@H1](O)[C@H1](O)[C@@]1(C)CO
O1[C@@]CCNCCC2C[C@@H1]1[C@]CC3[C@](C4)[C@H1](O)C[C@@H1]3[C@@](C)(C(=O)O)CC[C@@H1]24
O1CC2=CN=CC=C2CCC1
C1C(O)CC[C@]1(C)O
C1N2N=CC=C2NC(=O)C=C(C)C1=O
CS(=O)(=O)NCCN(CCCCNC1=CC=NC2=CC3=CC=CC=C3C=C12)CCN(O)C=O
N1C(=O)N[C@@H1]C2=CC=CC=C2C[C@@](O)[C@H1]1C
N1S(=O)(=O)NC[C@H1]O[C@H1](OC[C@@H1](O)[C@H1]O)[C@H1](O)[C@H1]1O
C1C(C=C(CCCC)CC[C@H1]2[C@](C)(CO)C[C@@H1](O)O[C@H1]2C1)OC(=O)CC
CCC(=O)N1[C@H1]CC(C2C3=CC=CC(O)=C3)C(=O)OO[C@H1][C@@H1](O1)[C@@](O)(O)[C@@H1]2O
C1C(C[S+1]([O-1])CC2OC(C)(C)OC2=O)CO[C@]13COC=C(C(C)(C)C)C3=O
C1CC2CCC1N2CCCNC(=O)[C@H1](CC3=CC=CC=C3)NC(=O)CN(CC4=CC=CC=C4)C(=O)CNC(=O)CC(CC5=CC=CC=C5)NC(=O)CNC(C6=CC=CC=C6)(C7=CC=CC=C7)C8=CC=CC=C8
C12CC[C@](C3)CCC[C@H1](C)C[C@]3([C@@H1](O)C1C2)OO[C@](C4C)CCC(C)=C[C@H1]4OC(C)=O
O1C(=O)C=C[C@]2(COC(=O)/C2=C/C=C(C)C3CCCC(C)(C)C3)[C@@H1]1
C1=2C(O[C@H1]OC[C@H1]O[C@@H1](OC)[C@H1][C@](O)[C@@H1](O)[C@@](OC(=O)C3=CC=CC=C3)C4=CC=CC=C4)(C1)CCC[C@]=2C
N12C=CC3=C(O)CC(=O)C(C(F)F)=CC3=C1C=CC2
CCC(=O)NN=CC(C(=O)OC(C)(C)C)=CC=CNC(=O)NC1=CC=CC=C1N(CC(=O)NCC2=CC=CC=C2)C=O
Cl[C@H1]CN1C[C@H1](NC=C(O2)CC=CC=CC2)O[C@H1]1O[C@H1]O[C@H1](C(=O)O)[C@@H1](O)[C@H1](O)[C@H1]O
O1C(=O)[C@H1](CCCCN)[C@]2(C)[C@H1]C3C[C@@](O2)[C@H1](O)C[C@]31O
CN(CCC1=CC=C(Cl)C=C1)C(=O)OC(C)(C)C
C1[S+1]([O-1])C[C@@]1(C)O
C1CC(=O)O[C@@H1]CC(=O)C2=CC(C)=CC=C2O[C@@H1]1C(C)/C(CCOCCC)OC(CC=CN(CC3CCCC(=O)O[C@H1]4[C@H1](C)[C@@H1](O)[C@@H1]([C@H1]5O[C@@H1](OCCC6=CC=C(Cl)C(F)=C6)CC[C@@H1]5OOC)[C@@]4C)C3=O)[C@@H1](O)[C@@H1]
CC(=O)N1CCC[C@H1]1C2=NC3=CC=CC=C3N=C2CC=C4C(C5=NC=NN5CC)=CC(OC)=C4OC
OC(C#CCCC1=CN(CC2=CC=C(Cl)C=C2)N=N1)F
C12C(C)(C)C(=O)C=CNC(CC[C@H1]C34[C@@H1](CCCCCCCCC)CCC3)=CC=C4OC=C(N(C)C(=O)NC1)OC(=O)[C@]2
CC(SCC(=O)O[C@@H1](C)CCCC)C(=O)OC
C1CN2N=C(C)N(CC(=O)NCCC3=CC=CC=C3)N2C4=CC=CC=C4N=C1C
C1[C@H1](CCC(=O)N2CCN(CC)CC2)NC(=O)C=CC(OC)=C3[NH1]C=CC13
C=C(OC1=CC=C(C2=CC=NC=C2)C3=C1N4CCNCC4C3=C)F
O1[C@]2C3=C[C@H1](C1=CC3)OC(=O)NCCC2=O
CC(OCCCC=C(C)CCC)[C@H1](C)C/C=C/C(=O)O
N12C(=O)C3NC=CC(C4=CC=C(Cl)O4)=C1C3(CCC2C(=O)OCOC(=O)/C=C/C(=O)O)C5=CC(OC)=CC(OC)=C5O
OC[C@H1](C1CCC)C(=O)N[C@@H1]C(=O)N[C@@H1](CC2=CC=CC=C2)C(=O)N[C@@H1](CCC(N)=O)C(=O)N[C@@](C)(CC3=C[NH1]C4=CC=CC=C34)C(=O)N[C@@H1](CC(C)C)C(=O)N[C@H1]([C@@H1](O)CCCC)O[C@H1]1C
CC1=NN(C)C2=C1CCO2
C1CC(=O)NC2=NN=C(CC(=O)C3=CC=CC=C3)N2C1
CN(CCC(O)(C1=CC=CC=C1)C2=CC=CC=C2)C(F)(F)F
C12CC(=O)NC=CC3OC=C4C=CC(CC=C(C)C)=C3O[C@@](NC(=O)C(C)(C)/C=C/C(C)=C/[C@@H1]1C2)CC4=O
C1C2ON(C)C(=O)C(=O)C3=CC=CC(O)=C3[C@@H1]21
O/N=C/C(=C/C=C1CC=C(O)C(O)=C1O)CC=C(O)C(=COC2)C=CC(C)(C)C=C2
CS(=O)(=O)C(=N)C[C@H1](O)[C@H1](C)N
C1[C@H1]CN(CC2CC2)C3C[C@](CC4)C1=CC[C@@H1][C@]43C[C@@H1]5C=CC(=O)[C@@]56CO6
C1C2=CC=C1C=C2[C@@H1](CC3CC(=O)CC3)C(=O)NCC=4C(=O)[NH1]C=NC=4CO
C1[C@@H1]CC=C(C(=O)[C@@H1]1C=C(C)C)[C@H1]NC(=O)[C@H1](CC(C)C)NC(=O)[C@H1](C)NC(C)=O
C12CNC(=O)C(CC3=CC=C(OS(=O)(=O)O)C=C3)NC(=O)[C@@H1]CCC(=NNC)CNC(=O)[C@H1](C(C)C)NC(=O)[C@H1](C=4C=CSC=4C)CCCO[C@@H1]1C2
C12CC(=O)O[C@@H1]CC[C@H1]3[C@@H1]CC=C4C[C@@H1](O)CC[C@]4(C)[C@H1]3CC[C@@]1C[C@]2C
C1C(O)CC[C@](C)C(=O)[C@@](C2)CC[C@H1]1O2
CN(C)C(=O)CCCCC[C@H1](NC(=O)[C@@H1](NC(=O)OC)C(C)C)C(=O)O
CSC(CC=C)C(=O)O
OC(CC1OC2=CC=CC=C2SCC[C@@H1](O)C1O)OC(=O)CCCCCCCCCCCCCCCCC
COC(=O)[C@H1](O)[C@H1](CCCCCC(Cl)Cl)OCC1=CC=CC=C1
CN(CC1=CC=C(Cl)C(Cl)=C1C=O)OC(C)(C)C
CC/C=C/CCC=CC=C/C1=C/[C@@H1][C@H1](CC=CC2[C@@H1](O)CCN2CCO)[C@@H1](O)CC1=O
C1CCC=CC2=C(OC)C(OC(=O)C(C)C)C=CC=C1C=C2OC
O1/N=C(\CC2=CN=C[NH1]2)C3=CC=C(C(Cl)(Cl)Cl)C=C3/C1=N/O
C1CCCCCCC[C@@H1]C2[C@](C3)(OC)CC[C@@]12O[C@H1]3O
C12CC(=O)O[C@@H1][C@@H1](C)[C@H1](O)[C@@](O)[C@@H1](C)C(=O)[C@@H1](C)C[C@@H1](O)[C@@H1]1CC[C@@H1]2NC(C)=O
O1N=CC1CCN(C(=O)C2=CC=C(F)C(C(F)(F)F)=C2CN)OC
C1CC=CC=C(OC)CC(=O)C(O)=C(O)C(O)=CC[C@H1](OC)[C@@H1](CCCCC(O)C(C)C(=O)OO)[C@H1][C@H1]2O[C@@H1]2C[C@@H1](C)O[C@]1(C)O
C1CC2=CC=C(CC(F)(F)Cl)C(OCC(=O)O)=C2CC[C@@H1]1C(=C3)CCC(CCCCCCCCCCC)CC(O)C3(C)C
OC(C1CCN(CCC2CC2)C[C@@H1]1)C(=O)O
C1N2CCCC[C@H1]2C(C#N)C1=O
NC(=O)CC1=C2C=C(C(=O)C1(C)C)C(C)C(=O)NC2
CCCCCCCCCCCC(=O)N1C(CCCC)C(=O)OC1=O
C1C2CC2CCC3=CC(O)=CC=C3C1=O
CCOC(=O)NC=C1C(NCC2COCCCCCCCCCC)=CC3=CC=C1C=C3C4=C(C=C(N)CC4(C)CC)N(CCN5CCOCC5)C2=O
O1C(=O)C=C(O)C=C(O[C@@H1]2OC[C@H1](O)[C@H1](O)[C@H1]2O[C@H1]3O[C@H1](CO)[C@@H1](O)[C@@H1](O)[C@@H1]3)OC(O)=C1OCCCC(C)C(O)C(O)CCC(O)CC(O)COC(=O)CCC(O)C(OC(=O)CCC(=O)O)C(O)CO
C1CC=C(C)[C@@H1](OC(=O)[C@@]2CC[C@](C)(O2)[C@@H1]13)CC=CC=C3
CCN=CN(C(F)(F)C(=O)N1CC(F)(F)[C@H1](N)CC1C)[C@@H1]C2=CC=CC(Cl)=C2
N1C(=O)C=CC=C(NC(=O)[C@@H1](CCC)NC[C@@H1](O)COC[C@H1](N)C(=O)N[C@@H1](C)C(N)=O)C1
[O-1]C=CC=CC(OCCCCOC1=CC=C(C2=CC=C(O)N=C2)C=C1)=C
C=COC=CC(OC(=O)C1=CC=CC=C1)=C(OCC(=O)NCCOCCN(C)CCCCNC(=O)C2=CC=C(NS(=O)(=O)CCO)C=C2[N+1]=O)[O-1]
OCCCOCC(CNC(=O)OCC1=CN(C=CC=CC(C#N)=C)N=N1)C=O
ClC=CC1=CC(NC(=O)NC2=CC=CC(CC3=CC=CC=C3)=C2C)(O)C1
O1CCC=NON(CCCCCC2CC=CN(CCCCCC(=O)N[C@H1]C3CNC(CNC(=O)OC(C)(C)C)C(=O)N[C@@H1](CC(C)C)C(=O)NCCC(N)=O)C(=O)OS3=C2)N(C)CC=C1C4=CC=CC(OC)=C4
FC=C1C=CC[C@@H1](NC(=O)N2C=CC=C3C=C[NH1]C23)C=N1
C1C(CC=2C3=COC(=O)C=2)CC[C@@H1][C@@H1]1CC[C@](C)[C@@H1]CCC[C@H1][C@H1](C)CC[C@@H1](CCC(=O)OC)C4=CC(O)=C(O)C(O5)=C4C=C(O)C(O)=C5C(=O)O3
C1=CC(=O)C2[C@H1][C@@]1(C)CC[C@@]C3O[C@@]3(C)CO2
CC(O)C=C1C2[C@H1]3[C@@H1]CC=C4C[C@@H1](O)CC[C@@]4(OC)[C@H1]2OC(=O)C[C@](O)C(=O)C3=C1C
OC1[NH1]C(=O)C(C(=O)O)=C(CO)O[C@H1]1NC(=O)[C@H1](O[C@H1](C)[C@@H1](O)[C@H1](C)COCC(N)=O)CSC
CCN(C1=CC=C2C(=C1)C(=O)C(C)O2)C(=O)NCC[C@](O)(CC[C@@H1](C(=O)CC3C(C4=CC=C(O)C=C4)=CSC3=O)COC(=O)C5=CC=C)C=C5C[C@@H1](O6)C=C[N+1](=C6)C7[C@@](O8)CC[C@@H1](O)[C@@H1]78
C1C(CCCCC(C)(C)O)[C@@]2(C)[C@@H1]1CC/C(C)=C/C[C@H1](OC)CCC2
C1CCCCCC[C@H1](O)[C@H1](O)P(=S)(OC2=CC(F)=C(F)C(F)=C2Cl)[C@H1]C3OC(=C)[C@H1](O)C[C@H1]31
C1CNC(=O)[C@H1](CCCCC(F)(F)F)[C@](C)(O)C[C@@H1](O)C[C@@H1](O)[C@@H1](O)[C@@H1](O)[C@@H1]1O
C1CC(=O)O[C@@H1][C@H1]2C[C@H1]O[C@]23O[C@]1(CCOC)O3
CCCCCCCCC[C@H1](O)C[C@@H1]C1=CC=C(C(=O)/C=C/C/C=C2\CCCC(=O)C(C)(C)CC(=O)C(C)C)[C@@]12C
C12SC=NC=C(N3CC[C@H1](OC)C3)N=C1[C@@H1]2C
CCC(=O)N1CCN(S(=O)(=O)C2=CC=C(C=3C=CSC=3)C=C2)C[C@@H1]1C(=O)O
N1C(=O)[C@@H1]C2=CC(=O)C(C)=C1C(=O)O[C@H1]2C(C)C
C1C2=CC(C)=CC3=C2C[C@H1]/C(=C/C=C/C(C)=C/[C@H1](C)[C@H1]1OC)C4=CC3=CC=C4
CCNC(=O)[C@H1](C(C)C)N(C)CC(C)(C)C
C1C=C(C#CC2=CC=C(C(F)(F)F)C=C2)C1=O
CC1NC(C)=[N+1]C1=O
O/N=C1/C2=CC=CC=C2COC1
C1CC(O)COC=C(CO)OC2=C(C[C@@](C)C3CC(=O)C[C@H1](O)C[C@]3(C)[C@H1]2C(=O)C4=CC(O)=CC(O)=C4CC[C@H1]5C[C@H1](O)CC[C@]5(C)C)C=C1
OC(OC1[C@H1]O[C@@H1](OCCC2=CC=CC(OCC3=CC=CC=C3)=C2)[C@@H1](O)[C@@H1]1O[C@@H1]4O[C@H1](CO)[C@@H1]O)[C@H1](O)[C@H1]4O[C@H1](F)[C@H1]5O[C@@](O[C@H1]5OCOC(=O)C6=CC=CC=C6[C@H1])(O[C@H1]7O[C@@H1](CO)[C@H1](O)[C@@H1](O)[C@H1]7O)CO[C@@H1]CCCl
C1CC(NC(=O)OC)C[C@H1]1C(=O)O
C12CN(C3=CC=C(OC4=CC=CC=C4)C=C3)C(=O)[C@@H1](CC5=CC=CC=C5)NC(=O)[C@@H1]CN=C(NC(=O)[C@@H1]1)NC2=O
C1CC[C@@H1]1CCCC[C@H1]2C=CO[C@@H1](C3C(=O)OCC(C)C3)C(C)=C[C@@H1](CC4=CC=NC=C4)CC[C@@H1](OCC)O[C@@H1]2C
C1CC(=O)O[C@@H1]CC[C@H1](C2C(=O)O[C@@H1]3CC[C@H1][C@@H1]3C4C=C5[NH1]C6=CC=CC=C6C5CC[C@@H1]4[C@H1]CCC(O)CCCCCCCC7=NC=CN7)CC=CC=C1CC2=O
C1C2=CC(O)=CC=C2C1
CCCN(C)CC1=C(Br)C(=O)C2=CC=CC=C2[C@@]1(C(=O)C3=CC=CC=C3)[C@@]O
O/N=C\CCCCC(C(=O)NC1CCCC1)C(=O)O
O1[C@]C=C2[C@@](O)(CN(CCC3=CC=CC=C3)CC2(C)CO)C(=O)C1C(=O)C4=CC=CC=C4
C1CC(=O)NC=CC=CC[NH1]C2=C(CC[C@@H1](O)C(C)CCCCCCCCC)CC=C(C3=CC=C(O)C=C3)NC12
O1[C@@H1]C2=CC=C(O)C=C2CO[C@@H1]1C3=C(O)C=CC(Cl)=C3O
C1C(N)CC1C(=O)OCOC(C)=O
CC/N=C1\C(O)=C(O)\C1=N/CC2=CC=C(O)C(OC)=C2
O1COC(CO)[C@H1](O[C@@H1]2O[C@@H1](CN)[C@@H1](O)[C@H1](O)[C@H1]2N)[C@H1]1O[C@@H1](C)CNC(=O)[C@H1](CS(N)(=O)=O)NC(=O)CCNC(=O)[C@@H1](O)C(=O)N
CC(CN1CC2C(CC1)CN(C3=CC=CC=C3)OCC(O)CNC(C)=CN=N2)(C)CO[C@H1]NC=CC4C=C5C6=CC=CC=C6C(=O)N5O[C@@]4O[C@@H1]O[C@@H1](CO)[C@H1](O)[C@H1](OCCCNC(=O)C7=CC=CC=C7)O[C@H1]OC
C12C(O)C(=O)NCCC=C(CC[C@@H1](O)[C@H1](C)C3=CC[C@](C)C=C3)[C@@H1]C[C@@H1](O)C[C@@H1](CC=CC(=O)CCC)OOC=C1C2
C1C[C@@](C)(C(=O)OCCO[C@@H1]C2=CC=CO2)CC1=O
C12OC3=CC(N)=NC(NCC4=CC=C(OC)C=C4OC(C)C)=NC1=C2C3=S
CCC=C1C(I)=C(OCC=C(C)C)C(O)=C1C(=O)C=CI
C1N([C@H1]2CC3C=C(C4=CC=C(O)C=C4O3)C2=O)C1=O
BrC1=CC=CC(=CCC2=NC=C(C(F)(F)F)C=C)[C@@H1]2C1
C1CCCCCC2[C@H1]O[C@@H1](C(=O)NC3C=C(OC)C4=CC=CC=C4OC3=O)CCO[C@@H1]2C[C@@H1]1O
C1CC(=O)O[C@H1]C2C=C(C)C[C@@](C)(CO)[C@@H1]2OC(=O)[C@]O1
C1CC(=O)NC=CC=CC(OCCCC2=CC=CC=C2C3=CC4=CC=CC=C4N3CC(=O)OCC)=C1
C1N2CCN(C)C(=O)C2C1
C1CCCC(=O)N(CCC(C)C)C1=O
O1[C@@H1]C2C[C@](C)O[C@@H1]1[C@@H1][C@]2OC
CC(CCO)N(C)C1=CC(OC)=C2C(N=C(N3)N2C=C(C(=O)OC(C)(C)C)C3=C1OC)CCC=O
C1OC(=O)[C@](C)CC[C@](C2)C1=CC[C@@H1]3O[C@@]3(C)[C@H1](OC)C=CC(=O)OCCO2
C1C(O)CO[C@H1](O[C@@H1]2C(CO)O[C@@H1]C=C(OC=C(C(=O)N[C@@H1](CCCNC(=N)N)C(=O)NCCCN3C=C(C4=CC=CC=C4)N=CC=C3)OC[C@@H1](O)[C@H1]OC(N)=N2)CO[C@@H1]1O)P(=O)(O)OC[C@H1]O[C@@H1]NC=NC=C(N)N=C
C1SCC2=CC=C(O)C=C2[C@@]1(C3COC3)O
O1/N=C/[C@H1](O)C[C@H1]C2[C@H1](OCC3=C[C@H1](OC(=O)C4=CC=CC=C4)C3)OOC[C@@]2(O)C1
O1C2=NC=CC=C2[C@@]1(O)[C@@](C)O
C12CCC=CC=CC(OCC3=CC(C(F)(F)F)=CC(F)=C3C(CCO)=C1C2)=O
O1/N=C/NCC=CC=CC(OCC2=CN=CN2CC3CCC(CCN4CCCCC4)CC3C)C=C1O
C1N[C@@H1]2C=CC(=O)[C@]21C
C12NC=CC(=O)C(CCC(C(=O)O)[C@@H1](CC(=O)OC)C)COC(C=C(OC(=O)C3=CC=CC4=C3O)C=C(O)C=C4OC(=O)C5=C(O)C=CC)=C5OC1=C2
O1CCN(C[C@H1]2O[C@H1](CO)[C@@H1](O)[C@@H1](O)[C@@H1]2)OC=NC(NC3=CC4=C(Cl)C=C3)=C1C=CC=C4C(=O)NCCCCCCO[C@H1]O[C@@H1](CO)[C@H1](O)[C@@H1](O)[C@@H1]
C=C=C/C=C/CCNCCN(CCCCC(=O)NCCCCCCCCCCCCC1=CC=C(Cl)C=C1)CCCC(C2=CC=CC=C2)OC
C#CCP(=O)(O)O
NS(=O)(=O)C=1C=CSC=1
CC/N=C1\CC(CCC(C)C)N(CC2=CC=CC(O)=C2)C1O
O1C(=O)C2=CC=CC=C2[C@@]1C3=CC=CC(C(C)=O)=C3
CC(N)C(=O)N[C@@H1](CC1=CC=CC=C1)C(=O)N[C@@H1](CO)C(=O)N2CCC[C@@H1]2C(=O)N[C@@H1](CC(C)C)C(=O)NC(C)C(=O)N[C@@H1](CCCNCCNC)C=O
CCN(C)C[C@@H1](NC(=O)[C@H1](C)CCN)C(=O)N1CCC[C@H1]1C(=O)O
CCCCCCC1=CC(=O)C=CC1=O
O/N=C(\CNC1COC1)O
O1C=C2C=CC(=CC2=C1OCC3=CC=CC=C3)CCOC4=CC=C5C(=C4)CCC5C=O
C1C2C[C@@H1][C@H1](/C=C(/C(C)C/C=C)/C(=O)OC)CC(C)[C@H1](OC(C)=O)[C@@H1](C)C(=O)O[C@@H1]12
OC(CC[N+1](C)([O-1])CCCCCCCCC)OOC(=O)CCCCCCCCCCCCCOP(=O)(O)OC[C@@H1]1CN(CC2=CC=C(Br)C=C2)C(=O)O1
O1CCNC1CCCOS(=O)(=O)O
NS(=O)(=O)OC[C@H1]1O[C@@H1](N2C=CC(N)=NC2=O)[C@H1](O)[C@@H1]1O[C@@H1]CCOCCCCCCCC[C@@H1](C(C)=O)NC=O
CNC(=O)C=C(C)OSC=O
C1C(CCC(=O)NO2)OC(=O)[C@]C[C@H1](O)[C@@](C)C[C@H1]21
CCC(=O)N[C@@H1](CC1=CC=CC=C1)C(=O)N(C)[C@@H1](CCCCN)C(=O)NCC(=O)O
CN1N=CC=C1C(=O)N2CCN(CC3=CC=CC=C3O)C2
C1N(C2=CC=C(C3=CC=CN=C3)C=C2)CCC1=O
CCC(=O)N[C@H1](CCN)C(=O)N[C@@H1](CC1CCN(C)CC1)CC(=O)N[C@H1](C(=O)N[C@@H1](CO)C(=O)N[C@H1]C(=O)N[C@@H1]2CCNC[C@H1]2C(=O)N(C)[C@@H1](CCCNC(C)=O)C(=O)N[C@H1]C(=O)O)C(C)CN(C)C(=O)[C@H1](C)NC=O
OC(CCCC#CCOC(=O)C1=C(O)C=C2C3=CC(C(=N)N)=C(O)C(O)=C3C(=O)C2=CC1=CCCC(O)C4=CC)(O)C(O)C(O)=C4O
O1[C@]C=C(O)C([C@H1](O)CC2C(C)(C)C(=O)[C@@H1]2CCC1C)OCO
C1C2=CCCC2N(COCCC(C)CCC)C1
CCC(=O)N[C@H1](C=O)C[C@H1](C)C(=O)N1CCC[C@H1]1C(=O)N[C@@H1](CCCCN)C(=O)N[C@H1]C(=O)N[C@@H1](C)C(=O)N2CCC[C@H1]2C(=O)NCCCC[C@H1](N)C(=O)N[C@H1]C(=O)N[C@@H1](CC3=CC=CC=C3)C(=O)N4CCC[C@H1]4C(=O)N[C@@H1]
C1CCCCCCCCCC1(CCCCO[C@@H1]O[C@H1](C)[C@@H1](OC(=O)C(OC)[C@@H1]O)[C@@H1](O)[C@H1](O)[C@H1])OCCCCCCCCCC(=O)O
C1SC2=NN=CN21
C1C=2NN=C(C=2CS[C@@H1]CCOCO)C[C@@H1](C)N(C)C(=O)[C@H1](CCCNC(=N)N)C(=O)[C@H1](C)C[C@H1](C)/C=C/C(=C/[C@@H1])[C@]1CCCC=C3CCCCN3CCCC
C1C2=CC(O)=C3C=C2N=C1C4=CC=CN=C4S3
C#1CC(=O)CC[C@](C)C(=O)C=C[C@]#1
OC(C1CCC(=O)CC1)[C@H1](C)C(=O)[C@@H1](C)/C=C/C(C)=O
C1C2C[C@@]3(C)CC[C@]2(O)[C@H1]13
C1CCN(CC2=CC=CC=C2)CCO1
C12CSC(N3CCC4=NC=CN4C)CC(=O)C5=C[C@]1(C)C3OC(C)C5C(O)C2(C)C=C(C)C
CC(O)C(O)CCCCCCCC1CC1CCCC[N+1]CCCC
FC(F)(F)C[C@@H1]C(=O)N[C@H1](C)C(=O)N(C)[C@@H1](CC(C)C)C(=O)N(C)[C@@H1](CC(C)C)C(=O)N[C@@H1](C(C)C)C(=O)O[C@@H1]C
CCNC(=O)[C@H1](CCCN=C(N)N)NC(=O)[C@H1](CC(N)=O)N(C)C(=O)[C@H1](CC1=CC=C(O)C=C1)NC(=O)[C@H1](CCCN)NC(=O)CC(C)(C)C
O1CC2=CC=CC=C2C[C@H1]1C
CC(C1[C@@H1](O)CCCCCCCCCCCCCC(C)OC2C(O)CC(=O)O2)OCO1
C1CCCN(C)CCCCCCCCC(=O)NC2=CC3=C(C=N2)[C@](O)(O3)C(=O)N4CCC[C@H1]4C(=O)O1
C12NC(=O)C(CC)(C3=CC=C(C)C=C3)C(=O)N[C@H1]C4C[C@H1](C1)[C@H1]42
C1NN=C(C2=CC=CC=C2CC3=CC=CC=C3O)[C@H1]1NC(N)=O
CN(CC[P+1](C)(C)C)CC1=CC=CC=C1
COC(=O)CCCCCCC1CCNC2CC(C3=CC=CC(Cl)=C3O)C=C([C@@H1]COC(=O)[C@H1]2OCN)CC[C@H1](OCCCC)CN(/N=C/C4=C[NH1]C5=CC=CC=C45)C[C@H1](O)C[C@@H1](C1)N(C)CCC
CNC1CC=C[C@@]1(C=CC(C)(C)O[C@H1]CC2=CC=CC=C2C)CC(=O)O
C1N(C)C(=O)C=CC=C1/C=C/[C@@H1](O)[C@@H1](O)C(=O)N(C)[C@H1](C)[C@H1]CCCNC(=O)C2=CC(=O)C(=O)C(Br)=C2O
C1C(O)CN(CC2=CC=C(Cl)C(Cl)=C2)CC[C@H1]1F
CS(=O)(=O)N1CCN(C(=O)C(=O)NC2=CC=CC3=CC=CC=C23)CC1
C1CC(=O)[C@](O2)OC[C@](C)(CCC3=CCC3)[C@@H1]2CC[C@@]1C
OC(CCC1=CC(O)=C2C=CC=C(O)C2=C1)OC(=O)CCCCCCC/C=C\C/C=C\C/C=C\CC=CC(C(O)(C3=CC=CC=C3)C4=CC=CC=C4Cl)=CC(O)=C
O1CCCC2=CC=CC=C2[C@@H1]1C3=CC=CC(OCC4=CC=CC=C4)=C3
NS(=O)(=O)CCOC1[C@H1]O[C@@H1](NC(=O)CC/N=C(/N)NC)O[C@H1](O)[C@H1]1O
C1[C@@H1]2CC[C@H1]1N2C3CCOCC3
O1C(C2CCN(C(=O)CC=CN(C)C3=CC=CC=N3)C2C)C1
C1CCCCCCC[C@H1](O)C=CC2=CC(N(CC3=CC=CC=C3)C4CC4)=NC2=C1CCC(=O)O
CCO[C@H1]CCCNC[C@@H1](N(C1CC)NCC)CC(=O)C[C@H1](O)C[C@@H1](O)CC(=O)OOCO[C@H1][C@@H1](O)[C@@H1]2C[C@@H1](O)CC[C@]2(C)[C@@](C)(O)CCC(O)CC(O)C[C@@H1](C)C(=O)OC(C)CC[C@@H1]1OC(C)C(OS(=O)(=O)O)[C@@H1](O)C
CC=C1C(OC(C)=O)=C(C(C)=O)C=C1C=CC(Cl)=CC(O)=CC(=O)C=C(O)C(OCOC)=CO[C@@H1]O[C@@H1](C2OC(=O)CCCC3=CC=CC=C3)[C@H1](OC(=O)/C=C(\C)C(C)=O)[C@@H1](C)O[C@@H1]C[C@@H1]2OC=C
C12C(O)CC3[C@](C)C(C1=O)OC(=O)C4=COC(=C4)C5=CC=CC=C5OC23C
N#C/C(=C\C=CC=C[N+1][C@H1](/C=C/C1=CC=CC=C1)CCCC)C=C
C#CCOC1=CC=CC=C1
C1OC(=O)C=CC=C([C@H1]O[C@@H1](CCCCNC(C)=S)[C@@H1]OC)C=C1
C1C(N)C(=O)O[C@](C)CC2=CC=C3C=C2N[C@]3(OC(C)=O)C[C@H1]1C
C1C(=O)N[C@H1]1[C@H1](O)[C@@H1](C)O
O/N=C(CC1=CC=CC=N1)C(=O)O
CNS(=O)(=O)C=1SC=CC=1C
CCCCCCCCCCC(=O)N[C@@H1](C)C(=O)O
N1C(CC2=CC=CC(Cl)=C2Cl)C3C(=O)NC[C@@H1](OCCCN4CCC5=CC=CC=C5C4)C/C(=C/C6=CC=C(O)C=C6)[C@H1](C(=O)N1C)C=CC3
CS(=O)(=O)CCCCCCC(N)=O
C12CC[C@@H1]1[C@@H1]3CC[C@@H1]4[C@](C)(CO)[C@@H1](O)CC[C@]4(C)[C@H1]3CC[C@@]2C
C1CC=CC2(CCCCN2C(=O)OC(C)(C)C)C3=CC=CC=C13
O1C(CCS[C@@H1]2O[C@H1](CO)[C@@H1](O)[C@H1](O)[C@H1]2OO)[C@H1]C3C[C@](C)(CO)CO[C@@H1]3C[C@@H1]1O
CCC#CC[N+1](C)(C)CCCCCCCCC(=O)OCCCCN(C)C
CC(O)CC/C=C\CC12C[C@@H1][C@@H1](O)[C@@H1]1C[C@@H1](C)C2
COC(=O)CN/C=C1\CCCC1
C1C(=O)NC2C[C@@H1][C@@H1](CC[C@@H1]2[C@H1](C)CC3C[C@@](C4)[C@@H1](O)[C@H1]5CC[C@@H1](C(C)(C)O)C[C@]5(C)C4=NC[C@]31)C
C=1=CC(=O)C[C@]2(C)[C@@H1]CC[C@]2(O)[C@@H1](O)[C@]=1C
CCC/C=C\CCCCCCCC(=O)O
O/N=C(\CCCNC(=O)C1=NN=C(S2C)O1)CC=C2
CCN(C=C1C(NC(=O)C2=CC=CC=C2)=CC=C1O)C(F)(F)F
C/C(=C\C1NCCC[C@@H1]1C2=CC=CC=C2OCC)C(=O)O
C1N(C)C=CC(O[C@H1]([O-1])[C@@H1](C)[C@H1](O)[C@H1](C2)O)=CCC3=C([NH1]C4=CC=CC=C43)C(O)=C2C(=O)C[C@@H1]1C
C1CCCCC2CC(=O)NC=CC(C3=CC=CC4=CC=CC=C34)=NC(=O)[C@]12
C1C2(O)C3OC3(C)C(O)OC2(C)CCCC1O
C1O[C@@H1]2CCCCN2C[C@H1]C3[C@](C)[C@@H1](C[C@@H1](O)[C@H1](C)C[C@H1](C)CC(=O)O)OC(=O)[C@@H1](OC(=O)C4=CC=CC=C4)[C@@]31C
O1C2(CCN(C(=O)C(C)C3OC3)CC2C)O1
C1CCCCCCCC(=O)NC(CC(C)C)C(=O)N(C)CC(=O)NC2=CC=CC=C2CS1(=O)=O
CCC(=O)N(C)[C@@H1]1CCN(CC2=CC=CC(Cl)=C2)C[C@@H1]1CC(=O)N[C@@H1](CC(C)C)C(=O)O
C/C(=C\C1NC(=O)CNC=CC=[N+1]([O-1])C=CC=C2C=C)C3=CC=CC=C3C2=C1
O1[C@@H1]2C(=O)N(C)[C@@H1]2CO[C@H1]1C3=CC=C(Cl)C(Cl)=C3
CC(=O)N1CCC(C2C=C(C)COC=C(C)C(O)=CC(O)=C)CCC[C@]12C
COC1C2OCCNC(=O)C=CC=CC=C(C3=CC=C(OC(F)(F)F)C=C3)NC=NC(=C(C4=CC=C(O)C=C4)OC5=CC=CC(=C5)C[C@@H1](NCCCCCCCCCO)[C@H1]1OC2C)CCC(=O)C(O)C(O)C(CCCCCCCC)O
CS(=O)(=O)NC[C@@H1]1[C@H1](C[C@H1]1C2=CC=C(Cl)C(F)=C2)S(=O)(=O)CC
C1CNC(=O)C2=CC3=CC=C2[C@@]1C4=CC=CC=C4NC(=O)OCC3
CC(NC(=O)[C@@H1]1CC[C@H1](CCCCCCCC)C1[C@H1](C)C=O)OC(=O)OC
C1CN(C(=O)[C@@H1](NC(=O)OC(C)(C)C)C(F)(F)F)CCCC=NC(OC)=C(C(=O)CC2=CC=CC=C2)NC1=O
C=C=N\OCC=CC=C(C1CCCN1CC2=CC=CC=C2)C=C
CCNC(=O)[C@H1](CCCCCCCCCCC)OC(=O)C1=CC=C(C=C1)C2=C3C=C(C(=O)O[C@H1]3[C@]4CCC5CC4CC5(C)CCCCCCCCCC6C=CN[C@@H1]C78CCN(CC7)CO8)[C@@H1]6O[C@](C)(C=O)[C@@H1]2
C=12COCC[C@H1][C@H1]CC3=CC(=O)C=C[C@]3(C4)[C@@]=1C[C@H1]2O4
C1CC(=O)O[C@@H1]2C[C@H1]2[C@H1]3O[C@]3(CO)[C@@H1](O)[C@H1](OC(=O)CCCCCCC)[C@@](O)[C@@H1]1OC(=O)C=CC(NC(=O)C4=CC(Cl)=COCC=C5N[C@@H1]C6[C@H1]C7CC[C@@H1](C6)N7CCCNC8=CC=C(F)C(Cl)=C8)C(F)=C5O4
C=1[C@@H1]2OC(=O)C(=C)[C@H1]2CC[C@@]=1C
C12[C@H1]CNC(=O)[C@@]3(CCCN3C(=O)[C@@H1]4CCCN4C1C)N2C(=O)NCC5=CC=CC=C5
C1C2=CC(N)=CC=C2N(C(=O)OCC3=CC=CC=C3)C1
CC1=CC(CC2=CC=C(F)C=C2F)=NC1=O
CCO/C(=N/C1=CC=C(C)C=C1C(C)(C)CN)C(=O)CCP(=O)(O)OP(=O)(O)OC2=CC=CC=C2
C12C=C(N3)C=CC=C(NC(=O)/C(C)=C/CNC1=O)C3=N2
CC(C1=CC=CC=C1)N(S(=O)(=O)C2=CC=C(N)C=C2)C(C)(C3=CC=CC=C3)C4=CC=CC=C4
CCCCCCCCCCO
C1CC[C@@H1]1CCC(=O)OC2C=CC3=C(C(=O)C=C4C5=CC=CC(OC)=C5OC4=CC6[C@H1][C@@H1]7CC(C)(C)CC[C@]7(C(=O)O)[C@@]6)CCC=CC3=C2
O[C@H1]1CCN(CC2=CC=CN=C2)C[C@H1]1C(=O)O
CC/N=C/C=C/[C@H1]1O[C@@H1]1CCCCCC2CCCCCC3C[C@H1](NC(=O)COC4=CC(O)=CC(=C4)CO[C@H1]2C=CC([C@@H1](OC(C)=O)C(C)C(=O)C(C)C)C=C3CC)OCC
CCC(=O)OC
C12S(=O)(=O)C=CC(CC3=CC(=O)OC4=CC=CC=C4C3)=CC=C1C2=O
C1C=C2C=C(NC(=O)NC3=CC=C(I)C=C3)C(O)=C12
C123CNN=C(C(=O)N4CCN(CC5=CC(F)=CC=C5F)CC4)C1=C2C3
NC(=O)C1NC=C([N+1](=O)[O-1])N=C1O
C12OC3=CC=C(Br)C=C3C1=C2O
CC(CCC(=O)NCC1=CC=CC2=CC=CC=C12)C=O
C1OC(=O)N[C@@H1](CC(C)C)C(=O)NCC(=O)N[C@@H1](C)C(=O)N[C@@H1](CO)C(=O)N[C@@H1](CC2=C[NH1]C3=CC=CC=C23)C(=O)N1CC(=O)N[C@@H1](CC(C)C)C(=O)N4CCC[C@H1]4C(=O)N[C@@H1](CCCNC(=N)N)C(=O)N5CCC[C@H1]5C
C/C(=C/CSC1=CC=C(C)C=C1CCCOCCO)C(=O)OC
C1C2=CC=CC=C2N1C(=O)CCO
O1C(CNC(=O)C2=NC=CS2)CC1
C12CC(=O)/N=C(OC=CC=C(S(=O)(=O)O)C=CC(S(=O)(=O)O)=C1OC)C=C2
CCOC(=O)CC1C(=O)NC1
CC=C1C(O)=C(C(C)=O)C(O)=C1/C=C(\C#N)C(=O)N2CCN(C3=CC=CC(C(F)(F)F)=C3)CC2
C1N(CC(=O)N[C@@H1]2CCCC[C@H1]2C(=O)NCCN)OC(=O)C3=CC4=CC=CC=C4C=C3O1
C1CCN(S(=O)(=O)C2=CC=C(O)C(O)=C2C)CC1
C12CC(=O)NC=CN(S(=O)(=O)C3=CC=C(C)C=C3)C=CC1=CC[C@@H1]4[C@@]5(C)CC[C@H1](O)C(C)(C)[C@@H1]5CC[C@@]4(C)[C@]2C
C1C(N)C(=N)NC(=O)NC(C)(C)C(=O)NCC(=O)N[C@@H1](C)C(=O)N(C(C)C)N(C)C(=O)[C@@H1](C)C(=O)N1
CN(C)C(N)=O
C1N(CC(=O)OCC2=CC=C(Cl)C3=C2)C[C@H1]4CN(CC5CN=N1)[N+1](=C4C3)[C@H1](O)CN5C(=O)OCC6=CC=CC=C6
C1S(=O)(=O)C=C2C=C(CC[C@@H1]2C3=CC(O)=CC=C3O)C1=O
C1C2(O)[C@@H1]CC3[C@@](C)C[C@H1](O)C4C5[C@H1](C)O[C@]5(OC2=O)[C@]13CC6=CC(O)=CC=C64
CCC(=O)OCC1=CC=CC=C1
C1CN=C(SC)N=CN=C1
CC(=C(C)CCNCCCN=C(N)NCC)CCC(=O)OCC
C=1C=CC(O)=C([C@H1](O)CC(C)(C)OP(=O)([O-1])C[C@H1](O)CC(=O)OCC)CC(C)C=C=1
C1OC=C([C@@H1](O)[C@H1](OC(C)=O)C[C@@H1]C(C)(C)OC)C=C(C(C)=C(OC)C1)OC(C)(C)C2=CC=CC=C2
O1C(C2=CC=CC(OCC3CC3)=C2Cl)(CC1)CC
N1C(=O)[C@H1]NC(=O)[C@H1](C(N)=O)NC(=O)[C@@H1]CSSC[C@H1](NC(=O)[C@@H1](CC2=CC=CC=C2)NC(=O)OCC3=CC=CC=C3C4=CC=CC=C4)C(=O)C[C@@H1]OS1
C1NC2CC3=CC=CC=C3[C@]2NC(=O)N4CCCCNC(=O)[C@](O)=C1OC5=CC=CC(=C5)CC/C4=N/OCC6=CC=C(CC)OC=C6
CNC(=O)C[C@H1](O)C(C1=C(Cl)C=CC=C1Cl)OCC2=CC=CC(O)=C2C(=O)O
C12C(O)CC3[C@@H1][C@H1](CC[C@]OC[C@]4COC4[C@H1])[C@@H1]1[C@H1]32
C1[C@H1]C2N(C3C=C(C)C(=O)C3=C2O)C[C@H1](OC(=O)C4=CC(OC)=C(OC)C(OC)=C4OC=C)CCC(O)=C1Br
CN(CC#CCN1CCOCC1)C2=CC=CC=C2
O1CCNC(=O)[C@H1](CC2=CC=C(NS(=O)(=O)C3=CC=CC=C3)C=C2)OC(=O)C=C4C=C(C=O)C(C(N)=O)=CC(O)=C14
C1OC=C(COCC=CC=NCO)C=C(O)C(O)=C1C(COC(=O)C(C)(C)C)C(O)CC2(O)CCC[C@@H1](O)C2(C)C
C12NC=NC([C@@](N3)(CCOC3)CC(=O)N1CC)=N2
C1CC[C@]1(O)C2=CC=C(C)C=C2
C1N(CCCCNCCN(CC(=O)O)CCOC)C(=O)C=CN=C(C=C2N=C(N)C=CC2=CO)C=C1
C1CC2=C1C(=O)N(CC3=CC=CC=C3)N=C2C4=CC=CC=C4
CC(=O)NC[C@H1](NC(=O)[C@H1](CC1=CC=C(F)C=C1)NC(=O)[C@@H1]2CCCN2C(=O)[C@H1](CO)NC3=CC(C#N)=CC4=CC=CC=C34)C(=O)O
C1C=CC(C)=CC(OCC=CC(C2)=CN=CC=C2C3=CC=CC=C3)=CC=C1
C1CN2N=C(NC(=O)NCC3=C(F)C=CC4=C3CCO4)C=C2C(=O)N(C)[C@@H1]1C(=O)O
C1N(C)C(=O)C=CC=CC(NN=C(C)C=C[C@@H1](N2)CC2)=C(C)C=C[C@@H1]1OCCCC
O1C(=O)CC[C@]1(C)C
C=C(OC1=CC2=CC=C1C(=O)OC3=CC(Cl)=CC=C3O2)Cl
O1CCCNC=C(C2CCN(CC3=CC=CC(C(F)(F)F)=C3)C2)C(=O)[NH1]C1=CC
C1=2CCCC3=CC(=O)C=CC3(C)C1CCC=2C
C1CCC=CC=C(OC(=O)C2=CC=CC3=C2)C=CC=C13
C1CC(=O)NCN2C(=O)C=C3C=C(C=C(C(O)=C3C2)CC[C@](C)(O)/C=C/C4=CC=C(O)C)C4C1=O
CC(C)CC1CCC(C)(CC(C)C)C1=O
C1C(=O)C=C(OC)C1=O
C12C(O)[C@H1]C[C@@H1](O3)[C@](C)CC[C@H1](C(=O)O)[C@](O)(O)C(S3)C(=C1)C2
C1C=CC=C1NC(=O)/C=C/C2=CC(Cl)=CC=C2O
CCC1CCCC(=S)N=CC2=CC=CC=C2N=C1
CCCCCCCNC(=O)CNC(=O)CN1C=CC=N1
C1C2NCCC3=CC=C(C(O)=C31)CCCC2
C=1C=NN(CC2=CSC(N)=N2)C=1
CCCCCCC/C(C)=C\C(F)(Cl)Cl
C1CC2(O)CO[C@@H1]O[C@](C)CC[C@H1]1O[C@@]2
C=1CC(=O)OCCC[C@](C)C(=O)C=C[C@]=1
C1C=C(C)C(CCCOC(=O)OCCOC(=O)NCCCCCC)C=CN1C
CCN1CCC2C1CN(CC(Cl)C(N)=O)C2=O
O1/N=C\C=C(CF)N=C(C)C1=O
C1N(CC2=CC=NC=C2OCC)C[C@H1]1C3=CC(F)=C(Cl)C=C3F
N#CCCC(=O)NC[C@@H1](C1=CC=C(C)C=C1)P(=O)(O)C(F)(F)F
C1N(C)C(=O)[C@]2(C)C=C1CC(N(C)CCC3C(C)CCCN3)C2=O
CCNC(=O)CNC1CCC(CC[C@]1(C)C2=CC3=C(F)C=C2F)OC(=O)C4=CC=CC(=C4OCO)OCO3
CC(CC1=C[NH1]N=N1)O[C@@H1](NC(=O)CN2C=CN=C2)C(C)C
C12CN/C=N/C=C(C)N(CC3=CC=CC=C3)C=CC=CC1=N2
O1C[C@H1](O)CC[C@](C2)[C@@H1]3CC[C@H1]([C@@H1](C)[C@@H1]4CC[C@@H1](C)[C@H1](C)C4)C(O)=C2[C@@H1]3O1
CN(C1=NC=CC=N1)[C@@H1](C(=O)NCC2=CC=CC=C2)CCNC(=O)N3CCOCC3
CCOC(=O)/N=C(\N)C=CC1=C(N(C)C)CCCC1=CC
CCC(C#N)(CCN1CCC[C@@H1](C(=O)NCC2=CC=CC(Cl)=C2Cl)C[C@H1]1COCCOC3C)CCCC3
C1C(O)C2=C3[C@@H1](O)C[C@@H1]C=C(OS(=O)(=O)[O-1])C=CC4=CC(C)=CC=C4O[C@@](C)([C@@H1](O)C5=CCCCC5)[C@H1]1OC3(C)C2=O
OC(C1=CC=C(Cl)C(Cl)=C1F)Cl
C1C=CC(C)=CC2=NN=C(N2C)C=CC1=CC3=CC(O)=CC(O)=C3C(=O)O
C1C=CC=C(O)C1C(=O)N[C@@H1](CC2=CC=CC=C2)C(=O)NC3=CC=CC=C3OC=C
CC(CCCCCCCCCCCC(=O)N1C=C(CCOCC2=CC=CC=C2)N=N1)[C@H1](CO)[C@@H1](O)[C@H1](O)[C@H1]O
O1C(O)C[C@H1]1[C@H1]NC(=O)CNC(=O)CC[C@H1]NC(=O)CNC(=O)[C@H1]COCC2OCCNC(=O)CCCCCCC(=O)N[C@H1](C(=O)N[C@@H1](CC3=CC=CC=C3)C(=O)N[C@@H1](C)C4=CC=C(O)C=C4OC5=CC=CC)C5C(=O)O[C@H1]2
OC(CCCN1CCCC1=O)C(=O)O[C@H1]C=C(CCCC2)CC(C)C(=O)O[C@@H1]2[C@H1](OC(=O)/C(C)=C/C)CO[C@](C)O
FC(F)(F)C(F)(F)C(F)(F)C(F)(F)F
C1N(CCCNC(=O)[C@H1](CC2=CC=CC=C2)NC3[C@H1](C4=CC=CC=C4)O[C@H1](C5=CC=CC=C5)NC3=N[NH1]C6=CC=CC=C6)C=C1
C1CC(=O)N(CCCCCCC(C(=O)NCC(=O)O)C(=O)OCCCCCC)C2C(=O)O[C@H1]CO[C@](C)CC3C=C([C@](OO)C[C@@H1](C)C(=O)O)[C@@H1]3C[C@H1]12
C1#CCC(CN2CCCC2)=C(C)OC1=O
C=12SC=C(C=1COC[C@H1]3CC[C@H1](C=4C=COC=4)OC3=O)C(C)C(=O)C=C2C5=CC6=CC=CC=C6N=N5
CN(CC1=CC=CC=C1)C(=O)CCC=C2C=C(Cl)S2
C12OC=C3C(N4C=CC=CC(OC)=C4)=CC(C)=C3OC[C@@H1]1O[C@H1]C[C@H1](O)[C@H1](O[C@@H1]5OC[C@@H1]C[C@@H1]6CCCC[C@@H1]6CN5C[C@@H1](O)[C@H1]OC(C)(C)OC)[C@@H1]2C
FC(F)(F)C(F)(F)C(F)(F)C(F)(F)C(F)(F)C(F)(F)C(F)(F)F
C1SCC1[C@@H1](NC(=O)C=2N=CN(C)C=2C)C3=CC=CC=C3
C1(C=NC(=O)C=C2C3=C)CC4=CC=C(F)C(Cl)=C4C(=O)OC3=C1O2
C1[C@@H1]2CN[C@@H1](CC2)[C@@]1(O)C(=O)C/C=C(\C)CC(=O)CCCC(C)C
C1N2N=CC=C2NC3=NC(OC)=CC=C31
C1C(O)CC[C@](C2)CC[C@]C[C@H1]3[C@@](C)(C[C@@H1]3OC)[C@@H1](O)[C@@H1](OC(=O)CC(C)C)[C@H1]1O2
C1CC(CCC)CC(CC)(C(C)=O)CC=C(I)C(C)(O)O1
COC(=O)OCC1=C(C)C(NCCC)=C2C(=C1O)C(=O)C=CC2=O
CC1CN(C2CCN(CC3=CC=CC(C#N)=C3)CC2=O)CC1
OCCNC(=O)[C@H1]([C@H1](CO)O[C@H1](CC1=CC=C(O)C=C1)NC=O)C[C@@H1](COCC2=CC=CC=C2)[C@@H1](OC(=O)CCCCCCCCCCCCCCC(=O)NC3=C(O)C=CC=C3OC[C@H1]O)[C@@H1]O
C1CC(=O)OCCO[C@]2CC[C@](C)(O)[C@@H1]12
C1C(O)CN[C@H1]C2C=C1C=C(CC(C)(C)O)C=C2OC(C)(C)P(=O)(O)OC
CCCCCCCC/C=C/[C@@H1]1O[C@H1](COS(=O)(=O)O)[C@@H1](O)[C@@H1](O)[C@@H1]1O
O1C=CC=C(OC2=CC=C(O)C=C2OC)C1=C[C@H1](O)[C@@H1](O)[C@@H1](O)C
O1C(=O)[C@@]2(C)[C@@H1]1OCC[C@H1][C@@H1]3CC=C4C[C@@H1](O)CC[C@]4(C)[C@H1]3CC[C@]2C
N1S(=O)(=O)C[C@@H1][C@@H1]1/C=C/C2=CC=C3C(=C2)CC(=O)N3
C1C(=CC[C@]2(C)CC3[C@@H1](O)[C@]12C4)[C@@H1]C(C)(C)C[C@]4(C)[C@@H1]3
COC(=O)[C@H1](C)OC(=O)C1=CON=C1
C1C=C2C=C(C(=O)NCC3=CC=C(I)C=C3)C=CC2=C1CCC
C=1CN=NN(C2=CC=C(F)C=C2F)C=1NCC(C)C
C12N(CC3=CC=CC=C3C4=CC=CC=C4)C5=CC=CC(C=CN1CCCC=C)C=C52
C1/C(=C\C2=CC=NC(N[C@H1]C3=CC=CC=N3)=C12)C(=O)NCCC4(CC4)C
C123C=CC(NS(=O)(=O)NCC(F)(F)F)C=CC=C4C1=C2OC4C3
C1C=C(C2=CC=CC=C2CC3=N[NH1]C=C3CO)CCC(=O)N1
CN(CC1=CC=CC=C1)C(=O)CCCC2=CC=C(O)C(O)=C2C=CC
CCNC(=O)C1CN(S(=O)(=O)C2=CC=C(C)C=C2)C13CCN(CC4=CC=CC=C4)CC3
N#C/COC1=CC=C(Br)C=C1
CCCC/C=C\CC/C=C\CCCCCCCCCC(=O)O
C1C(O)C2=NC3=C(CO[C@H1]3C1(C)CC)C(C#N)=C(N)OC2
C1N(CCC(=O)NC)C(=O)N(C)C2=CC=C(Cl)C=C12
CC(OC1CCOCC1)[C@H1](O)[C@H1](O)C(C)(C)O
CCNC(=O)[C@H1](CC1CCCCC1)NC[C@H1](O)C[C@H1](C2=CC=CC(C(N)=S)=C2)NC(C)=O
N12C(=O)C3=CC(C#N)=CC=C3N[C@@](C)(C1[C@@H1]2)NCOCC
C12N(CCC3=CC=CC=C31)CCS(=O)(=O)C2
CC(C)(C)OC(=O)C(OC(=O)C#CCC(F)F)F
O1C(CCC(C2=CC=CC=C2)(CC3[C@H1]1Cl)C(C)CO)CCC=CC(O[C@@H1]4O[C@H1](CO)[C@@H1](O5)[C@H1](O)[C@H1]4OCCC=C)(O[C@@H1]6O[C@H1](CO)[C@@H1](O)[C@H1](O)[C@H1]6NC(C)=O)C=C3CC[C@@H1](O)[C@H1]5[C@H1](O)C=C
C1CN2N=C(CCC(C)C)C=C21
C12C[C@@H1]3CC[C@@]4(C)C=CC(=O)[C@@H1]4[C@@H1]3C[C@H1](O)[C@@](C)(O)[C@@H1]1CC2=O
OCCNC(=O)[C@@H1](NC(=O)C1NC[C@H1](SC2=CC=C3C=CC=CC3=C2)[C@H1](O)[C@@H1](O)[C@@H1]1OC)C=O
CCNC(=O)[C@H1](NC(=O)N[C@@H1](C)C(=O)NOC)C1=CC=CC=C1
[O-1][N+1]1=NN=NN1
CCCCCCCCCCCCCBr
O1CC/N=C\C2=CC=CC=C2C(=O)N[C@@H1](CCCC3NC=C(C4=CC=CC(C5=CN=C(N)N=C56)=C4)N=N3)C=C6OC1=O
C/N=C1\SCC(=O)N1C=2SC(Cl)=C(C)C=2Cl
COC(=O)[C@@H1](NC(=O)[C@H1](C)NC)CCC
O1C(C2=CC=C(Cl)C=C2C(F)F)(CC3=CC=C(O)C=C3)O1
CN1CCC2=C1N=C(N)N2CC3=CC=CC=C3
O1C2=CC=CC=C2[C@@]1N=C([C@H1](CCC3=CC=CC=C3)[C@@H1](OC(C)=O)[C@@H1](OC(C)=O)[C@@H1]OOC(CC4=CC=CC=C4)C=C5SC(C6=CC=C(O)C=C6)=C(O)C5=O)C=O
C1NCCN1C=NC=C(C(=O)O)C=N
CCCC/C=C/CCC(=O)CC
C1CNN=C(CSC2=CC=C3C=CC=CC3=N2)N=C(NCC4=CC=C(Cl)C=C4)N=CS1
C=1CNCCC=C(C=CC(=O)C(O)=CC(=O)O[C@@H1]C(C)(C)OCC)OC=1
ClC=CC=C1C=C2C[NH1]C(C3=CC=CC=C3Cl)=NC2C=C1CCC=C
C1C(O)CCC[C@]1(C)O
O1CO/N=C/CC2OC=NC3=CC=CC=C3[N+1]2=[N+1]1CCC(=O)C
CC=CC=C(OC=1C=C(C2=C3C=CC=C2)[NH1]C=1COC)C(=O)C=C(/C=C(/C#C[C@@H1](O)C(=O)CC4CCCC)OC(=O)CC=CC=C(OSC)C(OCCCl)C(=O)C=C5)C(O)=C4C5C(O)OC(OC)(OC)C(C)=C3
CC(C)(C)C=NN(C(=O)C1=CC=C(F)C2=C1)CC=CC=C(NCCC3=C(C4=CC(O)=C3O[C@H1](C5=CC=C(OCCCN6CCCCC6)C=C5O)C(C)C)OC4([N+1](=O)[O-1])N2C=C)OC7=CC=C(C=C7)C[C@@H1]C=C
C1C(CO)O[C@@H1](CN2C=NC=N2)[C@@]1(O)C(=O)OC
CCC(=O)NN=C(CC1=NN(C)C(=O)[NH1]C1=C)C
C1CC2[C@](C=O)[C@@H1]1CC[C@]2(C)C(=O)O
C1CC[C@@H1]1CCC(=O)NC2=CC=CC(F)=C2F
COC(=O)C(O)=C(CC1=CC=C2C=CC=CC2=C1)COC(C)=O
C=12[C@]C(=O)O[C@@H1](CCC3(F)F)[C@@]=1C[C@@H1]32
N1CC=C2C(=CC(OCCC3=CN=CC=C3O)C2=C1)OC(C)C
CCC(=O)O[C@@H1](C)CC/C(C)=C/CO
C1COC2=CC(OC(=O)C3=CC=CN=C3)=C(C)C(=O)C21
C1N(O)NC(=O)/C(C#N)=C(/O)COC(=O)C2=CC=CC=C2OC1(C)C
C#CCOC1=C(OC)C=CC=C1CC2[C@H1]C(=O)[C@]3(CC=CN3C)C[C@@][C@@H1]2OC
C=1C=CC=C(C(O)CNC(C)(O)C(O)C(C)C)C(C)(C)C(O)=C=1
C=1C=CC(OC)=C(C[N+1](=O)[O-1])C=C=1
C12OCC=C(C(=O)C=C(OC)[C@H1]3C[C@@]4(O)O[C@H1](O3)O[C@H1](CO)[C@@H1]4O[C@H1]1C)NC2=C(C)C
CC(O)C(=O)NCCOCCCN(CC1CC1)CC(C)C
C1CNC(=O)[C@H1]C[C@H1]C2C(=O)NCCC[C@@H1](NC(=O)OCC3=CC=CC(N)=C3)C(=O)N21
C1OCCOCCN1C#CCNC=C(C2=NOC=C2OCO)[C@@H1](C)O
COC=NC(=CC(=O)C=C[C@@H1]1C(C)=CC(=O)O[C@@H1]1C)NC
CCCCCCCC/C=C/C(=O)O[C@@H1]C=C(C)C
[O-1][C@@H1]1[C@@](O)([C@@H1]O)[C@@H1](O)[C@H1](O)[C@@H1]1O
C1N(C)C=CC(C(C)(C)C=C2C3=CC=CC=C3N=N2)C(COCCOC4=CC=CC=C4)=C1
C12CCC1CCC(=O)/C(C)=C/C=CC=C(OC3=CC=C(OC(C)=O)C=C3C)C=C2
C1OC(=O)C=CC=C(/C=C/C=C\C(=O)N[C@@H1]2C(=O)N[C@@H1]2)C3OC(=O)[C@](C[C@H1]3O)O1
C1CCCCCC/C=C\CCCCCCCOCCOCC2OC=CC=C(C(=O)/C=C/C3=CC=C(Br)C=C3)C(=C2OC)O[C@H1]1C
C1NCC(O)COC2=CC=CC=C2NC1=O
C123C=CC(OC)=C(OC)C(O4)=C(O)C(O)=CC(=C4)C1=C2C3=O
N1C(C2=CC=C(Cl)C([N+1](=O)[O-1])=C2)=NC1
CC1C=C2C(=C(O)C(C(=O)C3=CC=CC=C3)=C2O1)[C@](C)C(=O)C=C4CCC[C@]5(C6)OC([C@H1]7CC8[C@H1]C[C@@]78C6)[C@@]4(C)CC[C@H1]5[C@@H1](O)C[C@H1]
C=1=C(C=CC=CC=C(C(F)(F)F)N=C)C[NH1]C=1C(=O)O
OC/C=C/C1=CC=C([C@@H1]2COC[C@H1]2OCC[N+1](C)(C)CO)OC1
CN(C)CCCCNC(=O)C=CC(C)(C)C
CCCCCCCO[C@H1]O[C@H1](CO)[C@@H1]O[C@H1][C@H1]OC[C@](O)C1[C@@H1](O[C@@H1]O[C@H1](CO)[C@@H1](O[C@@H1]O[C@H1](CO)[C@@H1](O)[C@H1](O[C@@H1]2OC[C@@H1](O)[C@H1](O)[C@H1](O)[C@H1]2OS(=O)=O)O[C@H1]OCCC/C=C\C)C[Si](CO)C(O)CO)C1OC(O)C
C1[C@@H1]C=NN1C2=CC3=C(C=C2[C@H1](C)C)CCOCC3
CC=CC1C(CC(C)[C@@](O2)[C@@H1](OC(=O)/C=C(\C)CCCC)C=3C=COC=3[C@]2)CC[C@]1C
CCN(CC1CC1CCCCCCCCC)OCO
O1/N=C2/CCCCC3=C2C=CC=C13
C1N(C)CC2=CC=C(Br)C=C2N=C1
CN1CC(F)C[C@H1]1C=2N=NN(CC(F)F)C=2
C1C(NC(=O)C[C@@H1](C(=O)O)[C@H1]2CC[C@H1]([C@@H1]2CC(=O)OC)C[C@H1]1)C3=CC=CC=C3
O1C(C#CC2=CC=C(Cl)C([N+1](=O)[O-1])=C2)[C@@H1]1CC3=CC=CO3
C1CC[C@@H1]1CC2=CC=C(O)C(O)=C2
N1S(=O)(=O)C=CC(C(=O)NCCC(F)(F)COC2=C(Cl)C=CC=C2Cl)=CC1=C
C123CCN1C4=CC=C(NC(=O)NC5=CC=C(F)C=C5)C=C2CC[C@@H1]34
C1CN(C2[C@H1]3CC[C@H1](C34)C2C(=O)C5=CC=CC=C5C4=O)CC1=O
O1/N=C(\N)C=CC=CCCCCCNC(=O)[C@H1]CC2[C@H1][C@H1]3[C@H1](O)CCC[C@H1]3OC[C@@H1](O)[C@@H1]2OC=C1
C1CC(=O)O[C@@H1][C@H1]2C[C@]2(C3)CC[C@]=4C5=C(C)C=C(O)C(=C53)C1=4
CC/N=C(\N)NCCC=1[NH1]C=NC=1C
C1[C@@H1]CC2=CC=C1C=C2[C@@H1](O)[C@@H1]3OCC[C@H1]3O[C@H1](C)CCC=CC=C(O)C(O)=C
CC(CCC(=O)OC)CN(C)C(=O)[C@@H1](NC(=O)OCC1=CC=CC=C1)C(C)C
C1C=C(C2=C3SC=NC3=CCC2)O1
CC1CN(C(C)(C)C2=NC3=CC=CC=C3N=C2C=O)CC1
C=12NCC3=CC=CC=C3[C@]=1C[C@H1]2C4=CC=CC=N4
O1[C@]C2=CC=CC=C2[C@@]1[C@](F)C(=O)NCCC3=CC=CC=C3
C1C(=O)O[C@@H1]2C[C@H1][C@](C)(C)OC(=O)[C@]12C[C@H1](O)C[C@H1](OC(=O)C=CN(C3CC3)C(=O)O)C[C@H1]O
NS(=O)(=O)CCN(CC1=CSC=N1)CC2CCCCC2
C1CC[C@@H1](C[C@@H1](C)C(=O)N[C@@H1](CC)C2=CC=C(OC3=CC=C(NC(=N)C4CC4)C=C3)C=C2C(=O)OC)CC=C1C
C12CC(N)C(=O)O[C@H1]C[C@H1][C@](CC3C(C)OC1C)O[C@@H1]O[C@@](CCC)[C@@H1]N(C)CC[C@@H1]2[C@@]3OOC
C12NC(=O)C=NSC1(N/N=C/C3=CC=C(C=C3OCO)CCCC)CC2=O
C=12SC=CC=1NC(=O)NCC3=CC=CC=C3[C@]2CN4CCCCC4C
C1CNS1(=O)C2=CC=CN=C2
COC(=O)[C@@H1]1CCCN1C(=O)C2=CC=C(C)C=C2
O/N=C(\C=NC1=C2C=CC=CC2=CC=C1C)ON/N=C/C3=CC=CC=C3
CC(=O)NCC(=O)N/N=C/C1=CC=CC=C1N(C)S(C)(=O)=O
O1[C@]2C(=C[C@H1](O)C[C@@]2(O)C1=O)[C@@H1]C(=O)NCCNCCNCCNCC3=CC=CC=C3N(C)S(=O)(=O)C4=CC=C5C=CC=CC5=C4
C1C(O)COC2=CC(C3=CC=C(O)C=C3Cl)=C4C(=C2O1)OC(C)(C)CC4
C1OC(=O)C[C@H1](OC(C)=O)[C@](O)/C(C)=C/[C@@]2O[C@H1]21
C12OCCOC3=CC(O)=CC(OCC4=CC=C(O)C=C4)=C(O)C3=C(O1)C=C2OC
O1/N=C/C2CN(C3[C@@]C[C@H1]4[C@@H1](C3)[C@@H1][C@H1](O)[C@H1](C5=CC=C(O)C=C5)NC4CC6=CC=CC=C6)[C@@]2(C)CC[C@@H1]1OC(=O)NCCC
COC(=O)NC1=C2C=CC(Cl)=C1C(C(C)C)C2
OC(=O)[C@@H1](O)[C@@H1](O)[C@H1](O)/C=C/C1=CCOC1=O
C1N(S(C)(=O)=O)CC1
OC(CCCCCC(CCCCCCCCCC)OOC)(N)CCCCCCCCCCCCCCCC/C=C\CCCCCCCCCC
N#C/C=C\CO
O1[C@]C2=CC=C(O)C(Cl)=C2CN[C@H1]1[C@@][C@@H1]O
O1C2=CC=CC3=C2C1[C@@](O)OC3
CC(OC1=CC=C(N(C)C2CC)OC1)C(OC(C)=O)C(OC(C)=O)CO2
O1[C@H1]C2C[C@H1]3[C@@H1]CCC4=CC(=O)CC[C@]4(C)[C@@]3(F)[C@@H1]2O[C@@H1]1CO
C=1=C(OC2=C(OC)C=CC=C2[C@@]=1)C(=O)NC3=CC=CC=C3
N12CC[C@H1]C(=O)O[C@@H1]([C@@H1](C)CCCC(C)(O)CCCCCCCCCCCCCCC)C(=O)[C@H1](C)[C@]1(C)[C@@H1]2O
O1C(C2=CC=CN=C2C(F)(F)F)[C@H1]1C3=CC=C(OC(F)(F)F)C=C3
C1C=CC=CC(NC(=O)[C@H1](CC)CC2=CC=C(OC)C=C2[C@H1](OC)CNC1)=C(C(C)C)C3=COCO3
COC(=O)CCC(C)C
C1CCCCCC[C@H1](O)[C@H1]CC[C@H1][C@@H1](O)CCCC2=C[C@H1](O)C/C(=C\CC3=CC=NO3)[C@H1]2OCC1
O1/N=C(\CCl)C2=CC=C(NC(=O)C(C)C)C1=C2
CC1NC(C2=CC=CC=C2)(C3CCCCC3)C1
C1OC=C(C)C=C(CCN(C)[C@](O)C(=O)[C@H1](C)O)C(=O)[NH1]C1=N
C1CC=NN=C([C@H1]2CCC[C@H1](N(C=S)CCC=O)C)N=CN=C2N1CCCCCCC(=O)NCCC
C1C(=O)NCCO[C@@H1][C@H1](OC2=C(C=C(O)C(O)=C2OC)[C@](O)=C(C)[C@@H1](O)C[C@](O)C3=CC(=O)O[C@H1]C)[C@H1]3[C@@H1]1
C12N(C)C(=O)C=C3C=C(C=CC4=CC=NC=C14)N=C23
O1C[C@H1]CC=CC[C@@H1]1O[C@@H1]2O[C@H1](CO)[C@@H1](O[C@@H1]3O[C@H1](CO)[C@@H1](O)[C@H1](O)[C@H1]3O)[C@H1](O)[C@H1]2O[C@@H1]OC[C@@H1](N[C@@H1](C)C)[C@H1](O)[C@H1]
COC1CCC(CC)(OC)CC[C@@H1]2[C@@H1](CO)[C@H1](O)C[C@@H1]2[C@H1]1/C=C/C=C3/[C@@H1](C)OCO3
C1OC(=O)CC2=C1C(NC3=CC=C(NC(=N)N)C=C3)=CC=C2C4=CC=CC=C4C5CC5O
CC(C(=O)OC1CC(C)C)CC[C@H1][C@H1]C[C@]2(C)C(=C3C[C@@H1][C@@]4(C)C[C@@H1](O)[C@H1](O[C@@H1]5O[C@H1](CO)[C@@H1](O)[C@H1](O)[C@H1]5O)C[C@]4C)[C@@H1]3CC[C@]12C
C1NC(=O)C=CN(C2=CC=CC(=C2)N=C1C)SC=CC([C@@H1]3C=CC)=CC(=C3OC/C=C)\CCCC(=O)N[C@H1](CC=C(C)C)C(=O)NCCCC[C@@H1](OC)CC(=O)N(C)CCNC(=O)[C@H1](CC4=CC=CC=C4)NC=O
O1[C@H1]2CCC3[C@@H1][C@@H1]C=CC(=C4C[C@H1][C@H1](O)[C@H1]14)[C@@H1]32
CCNC(=O)C/C=C/[C@@H1][C@H1](C[C@H1](C)[C@@H1](O)[C@@](C1)CC1C)C=O
N12C3=CC=C(C(=O)NCCOCC4=CC=CC(O)=C4)C=C5C3=CC1=C2N(C)C(=O)C6=CC(OC)=C(OC)C(OC)=C6C5
C1CN/C=C/[C@H1]C(OC2)=CC(=O)C[C@H1](O)C[C@]2(C)C1=O
O1C2=C(C(C)(O)O)C=C(C)C(O)=C21
C=1SC=CC=1C(=O)OCC2=CC=CC=C2
C12COC=CC=C(C[N+1]3=CC=C(C(=O)OC)C=C34)N1N=CC=C2[NH1]C=C4C=COC
N12C(=O)C(O)=C(/C=C/[C@@H1](C)CCCC3CCCCO3)[C@@H1]1CCC4=CC=C5[NH1]C6=CC(C=O)=CC=C6C5=C4O2
CCCCC(=O)O[C@H1]CC[C@](C)C(=C1C2[C@@H1][C@@](C)C/C(=C\C3=CC=C(F)C=C3)C(C)(C)[C@@H1]2)CC[C@]1C
C12C=C(/C=C/[C@@H1]1OC=C)[C@@H1]2OC(=O)/C=C/C3=CC=CC=C3
C1C2=CC(F)=CC=C2N(CC3=CC=CC=C3)C1=O
CN(C)C(=O)C=CC=C(N/C(=N/OC)C1=CSC(=O)NC1)OC=C
O1/N=C(\CN2CCCC2)C3=NC=C(S(=O)(=O)O)C=C13
C1NC(=O)/C(=C/CCCC2=CC[C@H1](O)CC2=O)OO1
O1/N=C/C2=CC=CC=C2N=C1C3=CC=C(C(F)(F)F)C=C3
N#C/C(=C\C=C\CCC/C1=C\C2OC(C)(C)C=C2Br)C\CCCCCCC(=O)O1
C1CCC[C@H1](O)[C@@H1](O)COC1
CN(CCCCNC(=O)/C=C/C1=CC=C(O)C(OC)=C1)C(=O)[C@](O)(C(=O)OC)C(=O)O
C=12OC=1C=CC=C2OC3O[C@H1](CO)[C@H1](O)[C@H1]3OC=C
C1NN=CC(=C1N2CCC(O)(CC(C)C)C(C)C)CC2
CC=1C2=NNC=1N(CC(=O)NCC3=CC=C(Br)C=C3)C2=O
FC=CC(Br)=C(OCCN(C[C@H1](O)CN)[C@@H1](O)C=N)OC
C12CCC1CCC(=O)N[C@H1]3CC[C@](CC3)O[C@@H1]4O[C@@]5(C)CC[C@H1]6[C@H1](C)CC[C@@H1]2[C@@]46OO5
C12N(C)C=CC(=C1O[C@]23COC(=O)O3)O[C@H1]4O[C@H1](CO)[C@@H1](O)[C@H1](O)[C@H1]4O
FC(F)(F)C(F)(F)C1OC(CO)C(N2)CC(O)C(O)C1OC(=O)/C=C(\OCC)/C=C/C(=O)N[C@H1]COC(=O)[C@H1](C)[C@@H1](O)CC(=O)O2
C1(=O)NC=CC=C1C(=O)N[C@@H1](C)C(=O)N[C@@H1](CCCNC(N)=O)C(N)=O
C1CC(CCCC2=CC3=CC=C2)O[C@@H1]O[C@@](C)CC[C@H1]1[C@@]3O
CCCCCCCCC[C@@H1]C1[C@@H1](CO)NC[C@H1]1O
C123C=CCC(=O)C=CC4=C(CCC(O)=C4C=C5CCCCC5)[NH1]C1=C2C3
CN(CC1=CC=CC=C1)[C@H1]2CCC[C@H1]2C=CC3=C(C(Cl)CCl)OC(C[C@@H1](O)[C@@H1](O)[C@H1](CC4=CC=CC5=C4)NC(=O)O[C@H1]6CO[C@@H1](CC7=C(Cl)C=C(Cl)C=C7Cl)N6CC(=O)NCCNCC8=CC=C([N+1](=O)[O-1])C=C8)C5=C3C
CCNC(=O)[C@H1](C(C)C)N(C)C(=O)[C@@H1](NC(=O)[C@H1](CC(C)C)NC(=O)[C@H1](CCCNC(=N)N)NC(=O)[C@H1](C)NC(=O)[C@@H1]1CCCN1C(=O)[C@H1](N)CCCCNC=O)NCC(=O)N[C@H1](CCCN)C(=O)N[C@@H1]([C@@H1](C)O)C=O
O1C[C@H1](O)[C@@](O)[C@H1]2C[C@]1(O)O[C@H1]2
OC(C1=CC=C(F)C(F)=C1CCC(=O)O)C(=O)O[C@H1]CC[C@H1][C@@H1]CC=CC[C@@H1]O[C@@H1]2O[C@H1](CO)[C@@H1](O)[C@H1](O[C@@H1]3O[C@@H1](C)[C@H1](O)[C@@H1](O)[C@H1]3O[C@H1]2)O[C@@H1]O[C@@H1](C)[C@H1](OC(=O)CCCCC)[C@@H1](O)[C@H1]
C1CC2=CC(C=C3CC(C)(C)O[C@H1]3C4=CC=C(O)C=C4)=CC=C21
C12CCCC=CCC(=O)C(CC1CC)C3=CN(N=N3)[C@@H1]2C(=O)OCCC4=CC=CC=C4
C1C(=O)NCCC(=O)NCSC2=C(C(=O)CC(C)(C)[C@H1]2O)[C@]1(CCCCNC(=O)C3=CC=C(N4C=NN=N4)C=C3)CCCC=O
O1C2=CC=C(C=C2C)[N+1](=N1)[C@@](C)CC[C@H1](C=CC(=O)[C@])C3[C@@](C)[C@@H1](O)CC[C@@]3C
CCCC/C=C\CCC[C@H1](C)CCC[C@@H1](C)O
O1/N=C(/CN2C=NC=N2)C=C3C=C(Br)C1=C3
O1/N=C(\N)C=C(F)C(F)=C(F)C(F)=C1O
C1C(O)C=2OC3=CC=CC=C3[N+1]=2C[C@@H1]1C
CC(O)C(O1)CCC(O)C1CC2C(C)=C[C@@H1](O)[C@H1]2CO
CC1C(=O)N(CC2=CC=CC(OC(F)(F)F)=C2)C[C@H1]1C3=CC=C(I)C=C3
CC(O)CC(=O)/C=C/C1=CC=CC=C1
C1=C(N2CC2)N(C(=O)C3=CC=CC=C3)C=CC4=CC=C1C=C4CCN
C12OC(=O)CC=CC=C(NS(=O)(=O)C[C@H1](C)CCCN)C1=C2
O1CCNC(=O)[C@H1]CC=CC2=C1P2N
C1C(OC(=O)NC2=NC=CC=C2O[C@@H1])(O)C[C@@](C)C[C@@H1](O)C[C@H1](C)O1
OCCNC(=O)C(CC#CCNC(=O)[C@@H1](CC(=O)O)NCC)=O
N1C[C@H1]C(=O)CN2[C@H1]O[C@](C)CC3[C@H1][C@H1](C)C(=O)O[C@@]23C[C@@H1]1CC=C
CCCC=CC=C(C(=O)/C(CC)=C\C(C)CCC)CCCCCCCC
C1CON(CC(N)=O)CCC1
C1C2OC3[C@@H1](O)CC[C@@H1][C@@]4(C5)CC[C@H1](CC(C)C)OC4=CC6[C@@H1](CC[C@H1]O[C@H1]7O[C@@H1](C)[C@H1](OS(=O)(=O)O)[C@H1](O)[C@H1](O)[C@H1]7OCC)CC[C@@H1]6CC[C@]52C[C@H1]1[C@H1]3OCO
O1/N=C(\N)C=CC=C(CCCC23CC4CC(CC(C4)C2)C3)C=C1C(=O)C(=O)NC[C@H1](O)CN
O1C(=O)NC=CC=CC2=CC=C(/N=N\C3=CC=CC=C3)C(OCC4=CC=CC=C4)=C2O1
C1CCCCCCO[C@@H1]2O[C@H1](O)[C@@H1](O)[C@H1](O)[C@@H1]2O[C@@H1]1CO
CCC(=O)N[C@@H1](CCC(N)=O)C(=O)N[C@@H1](CO)C(N)=O
C1CC(=O)C2=CC=CC=C2C1=O
C1N(C)CC1
C1[C@@H1]C2C3NC=C(C([C@H1](C(C)C)NC(=O)[C@H1](C(C)C)N(C)C(=O)CCN)=NC3=C(Cl)N2C[C@@H1](O)C[C@H1]NC(=O)OC(C)(C)C)C(=O)N1
C1CCN(CCC(C)(C)C2=CC=CC=C2)CC1
C1CN(CC2OC(C3=CC=C(Cl)C=C3)C1C2)C(=O)OC
CC1C23C=C4C=C(OCC(=O)OCC)C=C4N(CC1C2)CC3
C1N[C@@H1](OCC2=CC=CC=C2C)C[C@@H1]1OC
C1CC(=O)CC[C@]2(C)O[C@H1]2C3CC(C)=CC(=O)C31O
C1C2=CC(O)=CC=C2O[C@H1]1C3=CC(O)=C(O)C(O)=C3
C1[C@@H1]C/C(=C\C2=CC=C(NC(=O)CC(F)(F)F)C=C2)[C@@H1](O)[C@H1](O)[C@H1](O)/C=C/1
CN(CCSCC1=CC=C2C=C1)C(=O)CO[C@H1](CC3=CC=C(O)C=C3)COC(=O)/C=C/C=C/CO[C@H1](C(=O)O)C2O
C=1CC(=O)N(C)[C@@H1]CC[C@@](C)(C(=O)O)[C@H1](C)C[C@]=1C
OC(N[C@@H1](CF)C(O)C#CCOCCOCCO)C(P(=O)(O)O)C[C@H1]O
CCSC(NNC(C)=O)(O)OC(=O)OCC
C1CO/N=CC(CNC(=O)OC(CO)C1)O
COC1=C(CCCCCCC)/C(=C/C2=CC=C(O)C=C2)O1
C1C(O)C[C@H1]2[C@@H1]3CC=C4C[C@@H1](O)C=C[C@]4(C)[C@H1]3CC[C@@]21C
CC(Cl)Cl
C12=C(C(=O)NC3=CC=C(C(=N)N)C=C3)N1CC4=CC=NC5=CC=C6C(=C45)[C@@H1]2OCCCC6
CN1CCN(C)CC1
C=C(C=CC(=O)CO)CC1CC[C@H1](O)CC1=O
C=1C(O)CC[C@H1]C(C)(C)[C@H1](O)CC[C@@](C2[C@H1]O[C@@H1]2CC[C@]=1)=C(C)C
CCNC(=O)/C(=C/C1=CC2=C(C=C(O)C=C2C=O)C)C1NC(=O)OC(C)(C)C
C1=2OC=CC1(C=CSC(NC(=O)OCC3=CC=CC=C3Br)=N)C=2
C1CC(C2CCC)C3[C@H1][C@H1](OC(=O)C4=CC=CC=C4)[C@]1O[C@H1]3[C@H1]2O[C@H1]OC(=O)C5=CC=C(Cl)C=C5O
C1C=2OC=CC=2[C@@H1]C3C[C@@H1]13
O1/N=C(\CC=2C=NOC=2)C3=CC=CC=C31
C1N(C2=CC=C(CCC(=O)NO)C=C2)C(=O)CCCCC/N=C(\N)C=NO[N+1]=NC=CC=C1
C=1CCC=CC(CN2C=C(CCC(=O)O)C=C2)=C(C=O)C(O)=C=1
C12S(=O)(=O)C=NOC([C@]1(Cl)C(=O)OC3=CC=CC(C)=C3)C2=O
C=1NCCC[C@@](NC(=O)OCCCOCCC(=O)NCCCNC)C[C@@H1]=1
C12C([C@@H1]O[C@@H1](C3OCCCCC4=CCC(O)CC4)CO[C@@H1]C[C@H1]O[C@@H1](O)[C@H1](O)[C@@H1]3O)[C@@H1]1CO2
NS(=O)(=O)CCC1=CN(C)C=C1C
CC#CCSC(CNS(=O)(=O)C1=CC=CC=C1)P(=O)(OCC)OCC
CNCC/C=C\CO[C@@]C=C[C@](C)([C@H1](OC(C)=O)CCCCCCCCC)C=O
O1C=C2C3=C(NCC4=CC=CO4)C=C1C(=C2O)[C@]3C(=O)O
C1CC(CCC(=O)NO)O[C@H1]1C(=O)O
O1CCNC1=C(Br)C(=O)C2=CC=CC=C2
C12S(=O)(=O)[C@@H1]COC[C@@]1O[C@@]2(C)C3=CC=C(C=O)C(OC)=C3
CS(=O)(=O)[C@@H1]CCN(CC1=CC=NC=C1)C
C1C=2OC=CC=2CC[C@H1]1C(=O)O
C1[C@H1]CN(C(=O)/C2=C/C3=CC=C(O)C(OC)=C3Cl)C[C@@H1](OC4O[C@H1](CO)[C@@H1](O)[C@H1](O)[C@@H1]4OO1)COC2CCC(C)C
C1OC=CC=C(NC(=O)[C@@H1](CO)NC(=O)[C@@H1](C)O)C(C)=C1
CCNC=C1/C=C2/C=NC3=CC4=CC(=C3C2=C1OC)CC(C)(C)O4
N1S(=O)(=O)CCC(=O)OCC2=CCN(C(=O)C3=CC=CC4=CC=CC=C34)[C@H1]2NCC1
NC(=O)NC1=CC=CC2=C1C=C3N(C2=O)C4=CC=CC=C43
CC(O[C@H1]1O[C@H1](CO)[C@@H1](O)[C@H1](O)[C@H1]1O[C@H1]2O[C@H1](CO)[C@@H1](O)[C@@H1]2)O[C@H1](O)COC(=O)C[C@H1]C(O)=C(CO)[C@@H1](O)[C@H1](O)[C@H1]O
O1C[C@H1]C(=O)N[C@@H1](CCCCN)C(=O)N[C@H1](C)C(=O)N[C@@H1](CC(C)C)C(=O)NCC(=O)N(C)C/C=C\CCC[C@@H1](C)O[C@@H1]1C
FC(F)(F)C(F)(F)C(F)(F)C(F)(F)C(F)(F)F
C1C(CCC2=CC=C(/C=C/C3=CC=C(C(=O)O)C=C3)C2=CC=C1)NC(=O)OC[C@@H1](N)CO
C1CC(=O)N(CC[C@H1](NC(=O)CCC)C(=O)OCC2=CC=CC=N2)C1
O1/N=C/C2=CC=CC=C2C=C1OC
CC1(O)CO[C@@](C)(O)[C@H1]1OC(=O)C2=CC=CC=C2
C1CN(CC=C(OC)C=CC(OC)=CNC(=O)[C@@H1](N)COC(N)=O)C1=O
C#CC1NC=C(CC2=CC=CC=C2)N=C1C
C1NCC2=CC=CC=C2C[C@H1]1C(=O)N[C@@H1](CC3=CC=C(O)C=C3)C(N)=O
CCN(C=C(O)C=CC(C(C)=O)=CCC(C)C)C(=O)CCN([11CH3])C
C1S(=O)(=O)O[C@H1]O[C@@H1](C2OC3=NC=C(C=C3OCO)C(=O)N(CCC4=CC=CC=C4)[C@H1](OCC5=CC=CC=C5)[C@@H1])OC=C1O2
O1C[C@H1]C2[C@@H1](N(C)C(N)=O)CC[C@]2(C)[C@@H1]1CC3=CC=C(O)C=C3F
O[C@@H1](CC12CC1(F)F)[C@@H1](COC(=O)C3=CC=CC=C3)O[C@H1]2O
O1CCOC=CC(NC(=O)CCCCCCCCCCCCCCC2)=CC(=O)C3=CC=CC=C3N=C12
C12CC=NN(C=C3C=CC=C1N3C)N2C
COC(=O)/C=C/CCCCC1CC1
CC(CC1)OCCN(C(=O)[C@H1]C2NCOC2)CC[C@H1]1C
C1CC[C@@H1]1[C@@H1](O)[C@H1]2O[C@@H1]2C#CCCCCCCCCCCCCCC3=COC(N)=N3
C1C=CC=C(C2=CC=C(NC)C3=C2OC(C)(C)C=CC4=CC=CC=C4O)C=CC(=O)[NH1]C=CC1=COC3
NC(=O)C(O)C(C)(C)[C@@H1](O)CO
C1CC(=O)O/N=C(\C2=CC=C(Cl)C=C2)[C@H1]O[C@@H1](O)[C@@H1](OC(F)F)C(=O)[C@H1]([C@H1](O)C#N)NC1=O
OCCN1C=NC=C1
C1/C(=C/C(C)=O)[C@H1](C)CCC=C(NC(C)=O)C1
C1CC[C@H1]2C3=C(OC[C@@H1]2CC(C)C)CC[C@@]31C
CCC(=O)NNC(=O)CCC(=O)OCC
CNS(=O)(=O)C1=CC=C(C(OC)=C1NC)C=O
C1C(C2CC(=O)OC)[C@@H1]C[C@@H1](C)[C@](O)(CO)[C@]21O
C12CC=CC(C(=O)OC(C3CCCCC3)[C@@H1](CC)C1)=C(O)C(C)=C2OC4O[C@H1](CO)[C@@H1](O)[C@H1](O)[C@H1]4O
C12CCCCC[C@](O)C3CCC(C)(C)[C@H1]1C23
C1NC=C(CN=CN2C(C)=NN=C2C)C3=CC=CC=C3NC1=CC
FC(Br)(F)C[C@@H1][C@H1]1CC[C@@H1][C@@H1]CC[C@H1]([C@@H1](O)CCCC(I)I)NC(N=[N+1]C)OC1O
C1C(O)C(=O)N(CC2=CC=CC=C2)C1C
O1CCCCNC(=O)CN(CC=C2C=C(OC)C(P(C)(C)C)C=C2)C3=CC=CC=C31
CN1CCN(CCC#N)C[C@H1]1O
CCC(=O)O[C@@H1]1CC[C@@H1](C)[C@H1]CC[C@](C)(CCCN2C[C@@H1](C)C[C@@H1](O)C2O)OC(=C/C=NCC(=O)NCCCC[C@@H1]3NC(=O)C4C3C(O)C(OC(C)=O)C(C)C4OC1)O
C12C(OCC3=CC=C(Cl)C=C31)CCC[C@@H1][C@H1]([C@@H1](O)CC[C@@]4(C)CC5[C@@H1]C[C@H1]45)C/C=C\2
CN1CCS(=O)(=O)CC1
CCCN(C(=O)C1=CC=C(OC(C)(C)C)C=C1)[C@H1](O)C(=O)O
CC(O)C[C@@H1](C)CCCC[C@@H1](O)CCC[C@@H1](C)O
CCCCCCCCCCCCCCCC(=O)N[C@@H1](CC(C)C)C(=O)OCC
C1CC(=O)NCCN1CC=CC=C(C2=CC=C(F)C=C2)C=C
CC=1C=NN(CCC2=CC=CC=C2Cl)C=1
C12SC=NC=C(C3=CC=CC=C3)N1C2=CC4=CC=CC=C4
C1OC(=O)N(C)[C@H1]N(C=O)[C@H1](O)[C@H1](C)O[C@@H1](O[C@@H1]2O[C@@H1](C(=O)O)[C@@H1](O)[C@H1](O)[C@H1]2O[C@@H1]1)OC(=O)/C(CO)=C/[C@H1](C)O[C@@H1]C3[C@H1](C4=CC=CC=C4)O[C@@H1]3C(=O)O
C1C=CC2=C(C=CC=C2CCC(=C)[C@@H1]1O)C=CC=CC(C)(C)OC(=O)N
CN(CCC(=O)NC)CC(=O)NCCCCCCCCC(=O)NCCCN
C1CC[C@@H1]1CN2N=C(CC3=C[NH1]C4=CC=CC=C34)N=C2C
C1C=CC([C@@H1](C)NC[C@H1](N)C2=CC=C(O)C=C2OC)=CC=C1O
C=1CONC=CC=C(C(=O)O[C@@H1]2OCC(C)=CO2)CCC=C=1
C[C@@H1](O)C(=O)OCCC=C(C)C
CCC(CCC(C)C)C(N)=O
CCC(=O)CCCCCCCC(=O)NCC(C)C
C12CC[C@](COC(=O)C=[N+1]=[N-1])OC(=O)C1(CO[C@@H1]3O[C@@H1](C)[C@H1](O)[C@@H1](O)[C@H1]3OC(C)(C)OC[C@@H1])OC(=O)/C=C/C=C/C=C/2
C[C@@H1](O1)CC2[C@](C)C1CC2(C)C
C1C(NC(C)(C)CN(C)C)CCC1
CN(C)C(CC1=CC=CC=C1OC)CC(=O)OC(C)C
N1C(=O)[C@@H1]2CCCN2C(=O)[C@@H1](CC(N)=O)NC(=O)[C@@H1]3CCCN3C1=O
N12C(=O)C=CC=C3C=C(CC4=CC(OC)=CC=C4C3=O)CCNC=C(C(OCCC5=CC=CC=C5)=C)NC=CC1=N2
C1OC(=O)C2=CC(OC)=CC=C2C1=O
CC(O)C(=O)NCCC1[C@@H1]C(=O)NCNC(=O)C2=CC=C(Cl)C=C2NC(=O)[C@H1](N)CCCCC3=CC=CN=C3CCN1
C1CC=C2C(COC3=CC(C)=NC([C@@H1]4C=CCCO4)=C3)=C(O)C(=O)C2=C1CCC
CCCCCCCCC[C@@H1](O)CCCC[C@@H1]1OC(/C=C/C(=O)N[C@@H1](C)C(=O)N[C@@H1](CCCCCC(OC)CC(CCCC(O)CCCCCCC/C=C\CCC/C=C\CCCC)COC)[C@@H1]OO[C@H1](O)[C@H1](O)[C@H1]1)N
O1C(C=CC=C(CO[C@@H1]2O[C@H1](CO)[C@@H1](O)[C@H1](O)[C@H1]2OC[C@H1])CO[C@H1]1OC3)C=CC=CC3=CC=CC(=O)O
CC(C1C[C@@H1](C)C=C)OCCO1
OCC1=NC=C(N1CCCN(C)CCO)[C@@H1](O)C
CCCCCCC[C@H1]OC(=O)[C@]1CC2C(C)(C)C3C1C=4C=CC([C@@H1]5OC(=O)[C@@]6(C)[C@@H1]5CC[C@@]6(O)C2)=CC(=O)C=4CO3
CC(COC(=O)C1=CC=CC(=C1)C(=O)C2=CC=C(Cl)C=C2C[C@@H1]C=O)C=O
C1OC(=O)NS(=O)(=O)C2=CC=CC=C2N=C1N
CCC1CCCC(CCCCO[N+1](=O)[O-1])O1
O1C(=O)C[C@@H1](O)[C@H1](C)CCC2C=C[C@H1](CC[C@H1]2C(C)CCC)[C@H1](OC(C)=O)[C@](OC)C3OC(=C)[C@@H1](O)[C@@H1]3OC(=O)C1=CC(O)C(C)C
C1N2N=C(C)N=C2C3=CC=CC=C31
C1OC(=O)CN2N=C(C3=CC=CC=C3OC(C)(C)C)C=C(O)C2=CC1=O
CCOC1C(=O)NC1=CC(=O)C(C)(C)C
C12N(CC3=CC=CC=C3C4=CC=C(C5=CC=C(Br)C=C5)N=C4)C=C1C2=O
C12N(C)C3=CC=C(C#N)C=C1[C@@]23CS
CC1OCCN1C(=O)NCCCN2CCN(C3=CC=C(Br)C=C3)CC2
N#C/C(=C\C1=C\C=CC=C1)C[C@@H1](O)C[C@H1]C2=CC=CC=C2/C=C
O1[C@H1]C2CC3(CC[C@H1][C@H1]2CC4[C@](C)[C@@H1](OCC5=CC=CC=C5)CC4CC3)O1
CCNC(=O)C=CCCC
C[C@@H1](O)[C@H1](C)[C@@H1](OC(C)=O)C(=O)[C@H1](C)C(=O)/C=C\[C@@H1](C)[C@H1](C)OC(C)=O
CC(OCCCCCCC(=O)O)[C@@H1](O)C[C@H1](OC(C)=O)[C@H1](C)CC1=CC=CC=C1
C1CNN=C(COC2=CC=C(C3CC3)C=C2)N=CN1
N#C/C1OCC(=O)O[C@@H1]C[C@@H1](O[C@H1]2O[C@H1](CO3)[C@@H1](O)[C@@H1](O)[C@H1]2OC(=O)C[C@@H1](OC(C)(C)C)[C@@H1]C)OC(C)(C)CCC(CCN1C)CCO[C@@H1]C3
CCC(=O)O[C@@H1]C1C[C@@](C2)C(=CCC[C@H1]2CC(OCC3=CC=CC=C3)O[C@H1](OC(C)=O)[C@]1)OC(=O)C4CCN(C)CC4
C1CCN1C(=O)C2=CC=C(O)C=C2
CC(C)(C)OOP(=O)(N1C=CC=C([S+1](C)[O-1])C=C1)OCCCCCCCCC
CC1C=C(C(=O)O)C(=O)C=C1C(C)(C)C
O1[C@]2C[C@@H1]2[C@H1](NC1=CC3CCCCC3)[C@@](C)C4C[C@@](O)(C[C@H1](OC(=O)N(C)C5=CC=C([N+1](=O)[O-1])C=C5)[C@H1]4OC)O
CC1=CC(OC2=CC=CC(Cl)=C2)=CC=C1N(C)C
O1C2=CC=CC=C2[C@@]1C=C(C(=O)O)C(=O)C=CC=C[C@@H1]C3=CC=CC=C3
C12C=CCC(C13)CCC(C)CC23
C1C(O)CN(C=C2C=CC(CN3N=NN=C3C4=CC=CC=C4Cl)=C2)C1=O
NC(=O)[C@H1](C1C2=CC=C(O)C=C2)NC(=O)CCCCCCCCCCCC3=CC(OC)=CC=C3N(CCCCNC(=O)CCNC(=O)[C@H1](N)[C@@H1](O)[C@H1](O)[C@](C)(O)C=C4COC(C5=CC=C(F)C=C5)=C4OC1)O
C1C(O)CNC(=O)[C@H1]CN(CC2=CC=CC(C(N)=O)=C2)[C@@H1](C)CN(CC(=O)NCC(=O)NCCN3CCOCC3)C1=O
C12CCC1[C@@H1](CC3C=C(C)C(=O)[C@H1]3CCC(C)OC(=O)C(C)(C)C)/C(OC(\C)C4=CC=C(OC)C(O)=C4O[C@H1](CO)C[C@@H1](C)CC2)CCC
C1CO/C(C)=C/C(=O)CC(=O)/C=C/C[C@H1]2[C@@H1](C)C(=O)O[C@@H1]2C1=O
N12C(=O)[C@H1]CCCNC(=O)COC[C@H1]1C[C@H1]2C(=O)O
C1OC2=CC2([C@H1](C(=O)OC)[C@](O)[C@@H1](CC(=O)OC)C=C[C@@H1])OCC=C1O
CC(O)[C@@](O)[C@H1](O)C=C(C)[C@H1](O)[C@H1]OC(C)=O
C1CCC=CC=C(C(=O)CC(C)(O)C(O)C(C)C(O)C(O)CCOCC)CCC[C@@]2(C)C1=CC[C@@H1][C@@]23CCCN3C(=O)CCCCS[N+1](=O)[O-1]
C1CC(=O)O[C@@H1]CC[C@H1][C@@H1]C/C=C2\CCNCCC1=C/C=C\CC[C@@]3(C)O[C@@H1]32
O/N=C(\N)C=CC1=C(CCCC[N+1]2=CC=C(C(=O)C3=CC=CC=C3C(=O)O)C(O)=C2O)C=C1OC
O1C2=CC=CC=C2[C@@]1C3=CC4=C(C=C3CN(C)C)OC(=O)OC4=O
CCCCCCCCCCCCCCCCCCCCCCCCOP(=O)([O-1])OCC[N+1](C)(C)C
CCCNC(=O)[C@@H1](CC1=CC=CC=C1)NC(=O)CCCCCCC(=O)OC2=CC(C(C)C)=CC(=C2O)[C@](C(=O)OCC)(C(=O)[O-1])C(C)=C
C1OC2=CC(OC)=C(OC)C(F)=C21
O1C(=O)NC=CC2=CC(Br)=CC=[N+1]21
N#CC(N)(O)C(F)F
C12CC(=O)OC[C@H1]O[C@@H1]2N3C=C(C(=O)NCCO)C=CC(Br)=C3O[C@H1](C)[C@H1](O)[C@@H1](C)O1
C=12SC=CC=1C(C3[S+1]([O-1])CCC3=O)OC2
C=1OC=C(C)C(OC)=C(OC)C(=O)[C@]=1OC
C1CCOC2=C(CC)N=CN=C21
C1CNC(=O)COC(=O)CCCCCCC(=O)OC2=CC=C(C=C2O)C1
COC(=O)[C@H1](C)[C@H1](O)C(=O)OC
CC(=O)NC1=CC=CC=C1/C=C(\C=O)C2CCCC2
O1C(C2=CC=CC(=C23)OC4=C(OC)C=CC=C4[C@@]3C5=C[C@@](C)(O)[C@@H1](OC(C)=O)CC[C@@]5C[C@@H1]1)O
CN1N=C(CCC2=CC=CC=C2F)C=C1C(C3=CC=CC=C3)C(C)C
C1NCC[C@](C2)C=CC[C@H1]C(C)(C)[C@@H1](O)CC[C@@](C)[C@@H1]2C/C=C\C=C(C)C1=O
C1CNC(=O)[C@H1](CN(C)CCC2=CC=CC=N2)NC(=O)OCC3=CC=CC=C3CN(C)C1=O
C=1C=CC=C(NC(=O)NCCC2=CC=CC=C2Cl)C(O)=C=1
C(=NCCC=CC=CC)OC1=C(C)C(=O)O[C@H1]1CCCC(C)C(=O)CCCCC(Br)C=C(C)CC(C)C
CC(CC)(CC)NC(=O)C1=NC=CS1
O[C@@H1]([C@H1](O)CCCC(=O)O[C@@])CC1[C@](C)C=CC=CC(C(F)=C(O)C=2[NH1]N=CC=2)=C(C)C1=O
C=C(COC=C(C)C)Cl
C1CC[C@@]1(OC(=O)C2=CC=CN=C2)C(C)(C)O
C1NC(=O)[C@H1](CCCCN)NC(=O)[C@H1](CCCCN)NC(=O)[C@H1](CC(C)C)NC(=O)[C@H1]([C@H1](OC)C(C)C)NC(=O)C2=CC=CC=C2[C@@H1]CCN(C)C/C(C)=C/[C@@H1]1C
C1C=CC(C)=C2C(=C1O)C(=O)[C@H1](O)[C@@H1]2CC/C=C(/C)C(=O)O
C12COC(=O)C=CC=CC(OCCCC3CCSC3SC4COC(C5=CC=C(C)C=C5)CC4)=CC1=C2
C=1C(C2=CC(OC)=C(OC)C=C2C=1)OC3OCCO3
CC(CC(CCC1)C(=O)N[C@H1](C2CC(=O)N3CCOCC3)C(C)COC(=O)CC)CCC(C)C=CC(O)=CC4=CC(=CC1=C42)C=CC(=O)C5=CC=C(O)C(O)=C5
C12[C@@H1]OC(COCCO)O[C@H1](OC(=O)/C=C(\C)C1OCO)[C@@H1]2O
C1=C(C)C(=O)N(CN[C@@H1](C)COC2=CC=C(C)C=C2)C3=CC=CC=C3N=C1C(C)/N=C(\C)C4=CC=CC=C4
CC1C2=CC(CN3C[C@H1](O)C[C@H1]3C(C)(C)C)C2=C(C)C1=O
C12CN=C(O3)C=C(C=CC=C3[C@H1]1C2(C4)C)[C@@](C5)CC[C@H1]C(C)(C)[C@H1](OC(C)=O)CC[C@]5(C)C4=O
C1CNC(=O)C2=CN(C3)C=CC=CC3=C21
C=1S(=O)(=O)CCNC=C(C(=O)NCCCN(C)C)NC(=O)[C@H1]([C@H1](O)[C@@H1](O)C2=CC=CC(N=[N+1]=[N-1])=C2)N=1
CCC(=O)C=C(C)C(/C=C/[C@@H1](C)C[C@@H1](O)CC(=O)O)=CO
CCS(=O)(=O)C[C@@H1](CC(=O)N[C@@H1](CC(=O)O)C(=O)O)C(C)C
C12C=CC=C(NC(=O)NC3=CC=C(O)C=C3)C(C(C)C)=C1C2=O
CCCCCCC1=CC(=O)C2=CC=CC=C21
C1#CC[N+1]CCC[N+1]CC[N+1](C)(C)CC(=O)C(=C\C=C\C=C2\C=CC=C(OCC3=CN(C4=CC=C(F)C=C4)N=N3)C(C)(C)C2=C1C)C(=O)[C@]OC
O1/N=C/C2=CC=C(C=O)N12
OC(=O)N1CCC[C@H1]1C(N)=O
CCCCCCC(=O)NC(=O)N[C@@H1](CC1=CC=C(O)C=C1)C(=O)N(C2C3=CC=C(C(Cl)=[N+1]3)C2)CC(F)(F)F
C=1C(OCCCCCC2OCCCC2)CCC[C@@](C)CC[C@H1](OCCCN)C(O)[C@H1](O)[C@H1](C)C[C@@H1](O)C[C@@H1]=1
C1C(O)COP(=O)([O-1])OP(=O)(O)OC[C@H1]NC(=O)[C@H1](OCS(=O)(=O)OC2=CC=C(/C=C/C3=CC=CC=C3)C=C2N)[C@H1]1OP(=O)(O)O
C1C(C)C[C@]2(C)CCC[C@](C)(C2)[C@@H1](O)[C@H1]1[C@H1]C
C1[C@H1](O)CC2/C=C(\C)CC[C@@H1]C[C@]21O[C@]O[C@](COC(C)=O)C(O)[C@@H1](NC(=O)CCCCCCC)CCCCCCCCOC(=O)CCC
CCC(=O)O[C@H1]1CC[C@H1][C@@H1]1C(=C)C(=O)C[C@](C)CCC(C)(C)C
CC(O)CF
C1CC(=[N+1](C)C2=CC=CC=C2C)[C@@H1]C[C@H1](CC3=CC(O)=CC=N3)C4=CC5=C(C=C41)OCO5
O1/NC(=O)C=CC2=C(C=C3C=CC(=O)C=C3OC=C2C4=CC=C(O)C(O)=C4OC)C1O
CC1C(CCCC2=CC=CC=C2)OCO1
C12=CCN[C@@H1]CC3[C@](C)C4=CC[C@H1]5C(C)(C)[C@@H1](O)CC[C@]5(C)C4=CC[C@@]31CC2N
O1[C@H1](CN[C@@H1](C)C(=O)NCCCCCCCCC(C)C)C(=O)O[C@H1]COC(=O)O[C@]1(C)F
OC(C1=CC=C(Cl)C=C1C(F)F)C2CN=C(S)NC2=O
C1OC=C2C=C([C@@](C)N(C3C4=CC=CO3)C1=O)CC=C(O)C[C@H1](CNC(=O)C5=CC=CC=C5)C(=O)C(C)(C)C(=O)[C@H1](C)C(=O)[C@@H1](C)[C@@H1](O)[C@]2(C)C=C4
CC(=O)NCCN(C(=O)CN1CCCC[C@H1]1C(=O)OCCC)CCC(=O)NC2=CC=CC=C2
O1/N=C\C=CC=C(CCCOC2=CC=C(F)C(Cl)=C2C3=NN=CN3N)C(=N)N1
C1=2[C@]C(=O)[C@H1](CCN1C(=O)CCl)[C@H1]=2
C1CCN1C(=O)C2C=CC3=C(/N=C/C(=O)OC(C)(C)CC3)C2C
CCC1C(=O)N(CC2=CN(CC3=CC=C(Br)C=C3)N=N2)CCO1
C1CN[C@@H1]CCC=CC(C)=C[C@@](C)(C(=O)O)[C@H1](O)C(=O)C(=O)N[C@@H1]1C(C)C
O1/N=CC=C/C=C\CCCC(=O)C[C@]12CO2
C1C(CNC(=O)C(CC2CC=CC2C=O)C(=O)O1)C=O
O1C(C2=CC=C(Cl)C(O)=C2C1)=C(F)C(O)=CCC=C(C)C
C1OC(=O)[C@H1](CC2=CC=CC=C2)NC(=O)[C@@H1](CC3=C[NH1]C4=CC=CC=C34)NC(=O)[C@H1](CC5=CC=C(O)C=C5)NC1=O
C1NN=C(CCSC2N=C(N)NN2CCO)NC=NC=C1C
C1N(CC2=CC=C(C#N)C=C2C=O)CC1
CN(C)CCN1C=CC(N)=NC1=O
C#1CNN=NC(C(NC2=C(C)C=N2)=CC3CCCCC3O)=NC#1
C1CNC(=O)[C@H1](CC2=CC=CC(Cl)=C2)NC(=O)[C@H1](CC(N)=O)NC(=O)[C@H1](CC3=CC=CC4=CC=CC=C34)NC1=O
CC[C@](O)([C@H1](C)OC(=O)C1=CC=C(OC)C=C1O)CC(C)C
O1C(=O)NC=CC=C(S(=O)(=O)NCCN(C(=O)O[C@H1]2C[C@@H1]C3NCCC[C@H1]32)C[C@@H1](O)[C@H1]O)COC1=C
C/C(=C\C=C1C(OCC2=CC=CC3=C2OC)=CC4=C1C(=O)C=C(N[C@H1]5CS(=O)(=O)C[C@H1]5C(C)C)C(OC)=C4)CCC3C6=CC=CC=C6O
C123OC(=O)[C@H1](C)C[C@H1]CC[C@H1]([C@H1]4CC[C@@H1]([C@H1](C)[C@H1]5OC(=O)CC(O)CC5=O)[C@@H1](O)C1)C2C4C3
C123C[C@@H1]C=4[NH1]C=CC=4[C@@H1](C)[C@@H1]1O[C@H1]2[C@@H1]3
CN1N=C2C=C1[C@@H1](F)C2
C[C@@H1](NC(=O)CNC(=O)[C@@H1](N)CCCNC(=N)N)[C@@H1](N)COP(=O)(O)O
CCOC(=O)N[C@H1](CO[C@H1]1O[C@H1](CO)[C@@H1](O)[C@@H1](O)[C@H1]1OCC)C
C=1CNC=C(COC(C2=CC=CC=C2)(C3=CC=CC=C3)C4=CC=CC5=C4C=COCC(=O)OC)C5C(OC(=O)CC[P+1](N)(CNC6=CC=C(O)C7=NC=C8C=C76)C=O)C=C8C=1
C1CC=CC=CN(C)C2CNC(=O)C3=CC=CC=C3SN(CCCC(=O)NC4=CC=C5C=CC=CC5=C4CC/C=C(\C)C(=O)OCC)C6C2C=CC=C16
C1=2C[C@](CO)CC[C@](C)[C@@H1]([C@H1](O)CCCC(C)(C)O)C1[C@@](O3)C4[C@@H1](OC(C)=O)CC(C)(C)[C@@H1]4CC[C@@]3(C)[C@@]=2C
C1NC2OCC(O)CC2C1=O
CNC(=O)C1=CC=CC=C1NC(=O)C(=CC[C@]2(C)[C@H1]3CC[C@H1]2[C@@](C4)CCCN(CCCO4)C3OC)C=O
CCNC(=O)[C@H1](C)NC(=O)CCCCCCCCCCC
C1CCC1=O
O1[C@H1]2CC[C@H1]C[C@@]2(CC[C@@H1]1CC[C@@])CO
O1/N=C/CCN(C2=NC3=C(S2)CCCN3C(=O)C4=CC(N)=CC(O)=C4)C5=CC=CC(F)=C5NC=C1OC=O
CN(CC1=CC=CC=C1)[C@H1]2CC(=O)N(CC3=CC=CC=C3)C2CCN(C(=O)CCCCCSC4=NC=CC=C4C(=O)NCCO[C@@H1](CNC(=S)NCCOCCOC(=O)CSC5=CC=CC=C5CCC6=CC=CC=C6)C)C7=CC=C(O)C=C7C
O1C2=C3C=CC=C2C1C[C@@H1]O[C@@]3OC(C)C
C1N(CCCCNC(=O)/C(=N/OCC)CC2=NN=CN2)CCC=C3C4=CC=CC=CC=CC=CC(C=CN4C5=C[C@H1]C3)=CC=C1C5(C)C
O1C(C(=O)C2=CC=C(O)C(O)=C2)CC1
N12C(=O)C=CC=C2CCC(C3=CC=C4C=C3)C5=CC(C(=O)O[C@H1]6CCCCC6C)OC(CO)=CC5=C41
C1CN(CCCN(C(C)=O)C(CCCC(O)CO)CCN)OC(=O)C2=CC(OC)=C(OC)C=C2OC3=CC=C(C=C3)C1=O
COC1=C(C=CC2=C1C(=O)NS(=O)(=O)C3=CC=NC=C3C4)CC2=CN4C
N1=CN(C)C1=NCOC(C2=CC=CC=C2)=CCOC3=CC=CC=C3
O1[C@H1][C@H1]C(OCC2=CN=CC=C2S(C)(=O)[C@H1]O[C@])(C)[C@@H1]1C3[C@]OC(=O)O3
C12[C@]C3=C[C@@](OO3)[C@@]1(C4)CC5[C@H1][C@@H1]CC[C@H1](C(=O)OC(=O)C=C(C)C)C(=C/[C@@H1]42)CC5=O
C/C(=N/OC1C=CN=CSC(O)=N1)C(C)C
O1COC(=O)C=C1[C@H1]2O[C@@]2C
CC(C/C=C\C[C@@H1](O)[C@@H1](C)O[C@@H1]1O[C@H1](CO)[C@@H1](O)[C@H1]1)O[C@@H1]CC[C@@](C)[C@H1](O)CC[C@@](C)[C@@H1]C[C@H1](OC(=O)C=CC=C(C2=CC=C3C=C(OC)C=CC3=C2OC)CC)C=O
CNC(=O)[C@H1](CC1=CC=CC=C1)NC(=O)C(CCN)N
C1CNCC2=CC=CC=C2[C@@H1](OC(C)=O)[C@H1](CC#N)N[C@@](C3)(O)COC(=O)/C(C)=C\C=C\[C@H1](C)[C@H1](OC(=O)NCCCCCC(=O)NC4=CC=CS4)C=C(CO)C(C1)N(C)CC3
O1C2=CC=C(O)C(N)=C2C1=CC=C(O)C(O)=C
O1CCNC(=O)NC[C@H1]CN(CC2=CC=CC=C2)C[C@@H1]CC[C@H1](N3C=C(OC4=CC=C(Cl)C=C4)N=C3O[C@H1](CO)[C@@H1](O)[C@@H1])O[C@H1]1NC(=O)[C@H1](CCCC)NCCNC(=O)[C@H1]([C@H1](C)CC)NCCNCCCNC(=O)[C@H1]CC[C@H1][C@H1]
CC(C(=O)NCCOCCOCC1OC2=CC=CC=C2C(=O)NOC(C)(C)C[C@@H1]NC(=O)[C@H1](C)OCC[C@]C)(O)[C@H1](OC(N)=O)CSSC[C@H1](C(=O)NC(CC(C)C)C(=O)NCC(=O)ON)C(=O)[C@H1](CO)NC1=O
C=1OC=CC=C(C2=CC(=O)C[C@@H1](COC(=O)OC)C2)[C@@H1]=1
O1/N=C(\C=C\C2=CC=CC(C3=CC=C(O)C=C3)=C2)C(O)=C1Cl
CC1(O)C[C@H1]O[C@](CC2=C(C)C)C(O)=C(C(=O)C(=O)C(OC)=CC(O)=CC(=C)C)O[C@]2(C)CCC(O)C(C)C(OC(C)=O)C/C=C(\C)CCC=C(C)C=C(O)C=C1OCC(O)CNC=C(CC)C=CC
COC=CC(C1=CC=C(OC)C=C1C(F)F)F
CCNC(=O)[C@H1](C(C)C)N(C)C(=O)OC(C)(C)C
C1C2=CC=CC=C2N1C
CC(CCC(=O)CC(O)[C@H1](CC1=CC=CC=C1OC)/C=C/C(=O)OO)O[C@@H1]2O[C@H1](CO)[C@@H1](O)[C@H1](O)[C@H1]2O
C12S(=O)(=O)CC[C@@H1]CN(CCCCC3C(=O)NCCN(C)C)CC[C@]1C[C@@](C)[C@@H1]2CC[C@]4(C)C=CC(=O)[C@@H1]4[C@@H1](O)[C@](C5)CC[C@H1](C)C[C@]5(O)C3=O
O1C[C@H1]C[NH1]C=C(C1)O[C@@](C#N)(CCSCC2=CC=CC=C2)[C@H1](NC(C)=O)CC[C@@](C)[C@](O)(CC(C)C)[C@H1](O)C(OC(C)=O)C
C1=2[C@@H1]CC[C@]C[C@]1CCOC(=O)[C@]=2CC
C1CC2NC(=O)[C@]34CCCC[C@H1]3CC[C@@H1]1[C@]42O
O=C(CO)[C@@H1](C)[C@H1](O)[C@H1](C1)C(=O)/C=C\[C@H1](C)C[C@](C)O[C@H1]O1
CC(O)[C@@H1](O)/C=C/C(=O)O
CCCCCC1CNCCCN(C(=O)[C@@H1](NC(C)=O)C(C)C)CCCNC(=O)C2CC/C=C/CC/C=C/C(O)CCC[C@H1](OS(=O)([O-1])CCCC[N+1](C)(C)C)OC2O1
C12CC3=CC=CC=C3[C@]1OC[C@@]4(C)OC(C)(C)[C@@H1]2O4
COCOC[C@@H1]OP(=O)(O)OC[C@H1]1O[C@@H1](N2C=CC(N)=NC2=O)[C@H1](O)[C@H1]1OC(C)=O
C1CN(CC(=O)NCCC2=CC=CC=C2)C[C@H1]1C3=CC=C(F)C=C3
O1C/C=C\CCC(=O)N[C@@H1](CC2=CC=CC=C23)C(=O)NC(C(=O)N(C)CC4=CC=CC=C4)CSC13
C1/C(=C\C=C/CCOC2COCCOC=CC=C(CCOCCC(=O)OC[C@H1]3O[C@@H1](O)[C@@H1](O)[C@@H1]3O)N=CC=C1C=C4C=COCCN5CCCC5)C=C4C2=O
C1SC2=NC3=CC=C2[C@@]1C(C)(C)O[C@](C)O3
O/N=C/[C@H1]O[C@H1]C[C@@H1](OC1O[C@H1](CO)[C@@H1](O)[C@H1](O)[C@@H1]1O[C@H1])O[C@@H1][C@@H1](CO)O[C@H1]O[C@@H1]O[C@H1](C2O)[C@@H1](O[C@H1]O[C@@H1](C3O)[C@H1](O)[C@@H1](O[C@@H1]4O[C@H1](CO)[C@@H1](O)[C@H1](O)[C@H1]4NC(O)C3O)[C@@H1]2O[C@@H1]5OC[C@@H1]O)[C@H1](O)[C@H1]5OC=[C@H1]
C1NCC2=CC=CC3=C2[C@@](O)(C1)N(C)C(=O)CO3
CC1CC=NC=2[NH1]C(N)=NC=21
CCC(=O)N1CCC[C@H1]1C(=O)O
C1[C@@H1]2CCC=C[C@]2(C)[C@H1]1C(=O)O
CC(=O)N[C@H1](C(=O)O)[C@H1]O[C@@H1]
CC=CC=C(CC)C(OC(=O)CC(O)CCC)=C(O[C@@H1]1O[C@H1](CO)[C@@H1](O)[C@H1](O)[C@H1]1O[C@@H1]2OC[C@H1](O)[C@H1](O)[C@H1]2O[C@@H1]3O[C@@H1](C)[C@H1](O)[C@@H1](O)[C@H1]3O)NC=O
C1CN(C(=O)[C@@H1](N)CC2=CC=CC=C2)CC1
C=1CNN=C(C2=C3C=C(NC4=C(F)C=CC=C42)CC3)N=C=1
C1NCC2N(C3=NC(C4=CC=C(O)C=C4)=CN3CC5CCCCC5)C(=O)N12
C1CC2=CC=CC=C2[C@@H1]1C
NC(=O)[C@H1](CC(N)=O)NC(=O)[C@H1](CCC(=O)O)NC(=O)C1=CC=C(C2=CC=C([S+1](C)CCCC)C2=S)CC(=CO1)CCOCS3SCCN3
COC(=O)[C@@H1](C)OP(=O)(OCCN1C=NC(C(N)=O)=C1)OCC(C)C
O1[C@H1]CNC=C(CN2CCC(F)(F)[C@@H1](O)[C@H1](O)C2)N(O3)C1=C([C@@H1]O[C@H1](COP(=O)(O)OCC(F)(F)F)[C@H1]3CCC(=C)[C@H1]OC(C)=O)[C@@](C)O
CC1=CC=C(C=C1OC2=CC(OC)=C(OC)C=C2OC)[NH1]C(C)=O
CC=CC=C1OC(=O)NCCOCCNC=C(CN(CC2=C[NH1]C3=CC=CC=C23)C(=O)N[C@@H1](CCC(=O)O)C(=O)N[C@@H1](CO)C(=O)N[C@@H1](CCCN4CCC(O)CC4)C(C)(C)C)C1=O
O/N=C(\N)C(C)C=C(C)C
C#1CC=NN(CC2=CN(C)C=N2)C#1
C1COC=CC(O)=C1[C@@H1]2O[C@H1](CO)[C@@H1](O)[C@H1](O)[C@H1]2O[C@H1]O[C@H1](CO)[C@@H1](O)[C@H1](O)[C@@H1]
N1C(=O)[C@H1]2O[C@@H1]2[C@](C)(O)[C@H1]1OC
OC(CCN1C=CN=C1C2=CC=CS2)C(=O)O
CC=CC(=O)C(C(=O)/C(C)=C/CSC1(C)CC)=C([C@H1](CC[C@@H1](O)CC(=O)CCC2=CC=CC(OC)=C2O)C[C@H1]O[C@@H1]C[C@@H1](O)COCCOCCOCCOCCOCCOCCNC)CC1
CCC(=O)N[C@H1](CC1=CC=CC=C1)C(=O)N[C@H1](CCCC)C(=O)N[C@@H1](CC(C)C)C(N)=O
C1C(C2=C(C(=O)O)N3CC4(CCC4)CC3(C)C)(C2)[C@@H1]1O
C1CC(=O)N[C@H1]2CCNCN2C=CC(CC3CCNC3=O)=C1
CCC(=O)N1[C@H1][C@@H1](CO)CC[C@](CCO[C@@H1]O[C@H1](C)[C@@H1](F)[C@@H1]O[C@@H1])(O[C@@H1]2O[C@H1](CO)[C@@H1](O)[C@H1](O)[C@H1]2O)[C@@H1]1NCOCC
N#CCC(=O)[C@@H1](NC(=O)[C@@H1](C)NC(=O)[C@H1](CC1=CC=CC=C1)NC(=O)[C@@H1](N)CC2=CC=C(O)C=C2O[C@@H1](C)CCCl)C(=O)O
CCCCSC[C@H1](NC(=O)[C@H1](CCCCN)NC(=O)C1=CC=CC=C1N)CC2=CC=C(C=C2)OC(COC(=O)CCCCCCCCCCCC)O[C@@H1]C(=O)NCC(=O)N[C@@H1](C)C(=O)N[C@@H1](CCCCN)C(=O)N3CCC[C@@H1]3C(=O)N[C@@H1]C
CN(C)C(=O)CNC(=O)CC(C)(C)C
CS(=O)(=O)N1C=CC=C(C2=C3C=CC=CC3=CC=CC=CN=C21)COC
C#CC1COC[C@]OC=C2C(=O)OC[C@]2C=C(C)C[C@@H1](OC(=O)C3=CC=CC=C3)[C@](O)C[C@H1](OC(=O)NOC4C[N+1](C)CC4)[C@](O)C(=O)C(OC)=C1[C@H1](COC(=O)C5=CC=CC=C5)[C@H1](OC(=O)C6=CC=CC=C6O)[C@H1]OC
CS(=O)(=O)NC/C=C/C(=O)NC1=CC=CC=C1OCCCOCC=CNCCCNC(=O)C=CCNC(=O)NCN=CNN([C@H1]O[C@@H1]2CO[C@@H1](CCO[C@@H1]3O[C@H1](CO)[C@H1](O)[C@H1](O)[C@H1]3O[C@H1]O)[C@H1]2O[C@@H1])C[C@@H1]C[C@@H1]CC=CC=CC=CC=C
C1COC=C2C(O)=C(CC=C(C)C)C(O)=C2CCC1=O
O1[C@]C(O)=C[C@@H1]1[C@@](C)C=C2C=CC[C@@H1](O)C[C@@H1]2[C@](CC/C=C(\C)C)OC=O
C1CC23[C@@H1][C@H1](C)O[C@@]2(O1)[C@H1](O)C(=O)[C@@H1][C@@H1]3C
N1C(=O)[C@H1]C2CCC[C@]12COC(N)=O
C1NCC1
C1=2C=CC=C(CC)N(CC3=CC=C(OC)C=C3C(=O)O)N=C1C=2
C1CC(=O)O[C@@H1]2[C@@H1](O)[C@H1](OCC3=CC=CC=C3)O[C@H1]2OC(=O)C4=CC=CC=C4[C@@]1(C)OCCC5=CC=CC=C5
C12[C@H1]OC(=O)C[C@](O)CC(=O)[C@@H1](O)[C@@H1](CO)[C@@H1](O)CC/C(C)=C/[C@@H1](C)[C@@H1](O)C[C@@H1](OC(=O)CC(C)C)[C@](C)C(=O)O[C@H1](CC1)OO[C@H1]2C
CCN(C(=O)C1=CC=CC=C1C(F)(F)F)[C@H1](C)COC
OC(=O)/C(=C/C=C/C=C\C=C\C=C\C=C(Cl)Cl)CCl
C1CC(=O)NC[C@@H1]2O[C@@](C)CCOC2[C@H1]1[C@@H1](C)O
C1C2NC(C3CC3)=NC(C4=CC=CC=C4Cl)=C12
C=12COC3=CC=C(NC=NC=CC(Cl)=CC=1)C3=C2
C12C(C)C=CCC(O)=C(O)C(=O)C(C)=C(OC(=O)CCC(C)(C)C(=O)NC(CCCCC(=O)O)C(=O)OCC3=CC=CC=C3C1)O2
O1C(=O)C2=CC=CC=C2[C@@]1(O)C#CC3=CC=CC=C3[N+1](=O)[O-1]
C1C=NN=C([C@@H1](CC(F)F)C2=CC=CC=C2)N1C3=CC=CC=C3
C1=CC(=O)[C@](C)[C@H1]1OO
O1C[C@@H1][C@@H1]2C3=CC4[C@@H1]CCC[C@]4(O)[C@@H1]3CC[C@@]2(C)[C@]1(C)C=O
CN(CCC(=O)OC)CCNC(=O)CN1C=[N+1](C)C2=CC=CC=C21
C=1C(C)C[C@@](C2)CCOC(C)(C)[C@@H1]2[C@@H1]=1
OC(C(=O)/C=C/[C@@H1](O)C(=O)OCC)O[C@@H1](O)[C@H1]OC(C)=O
CS(=O)(=O)[C@@H1](CC1=CC=CC=C1)C(=O)CS2C=NC3SN=C(C(=O)[NH1]3)C2C4=CC=CC=C4
O1C(CCC2=CC=CC(NC(=O)OCCC)=C2)O[C@@H1]O[C@](C)C3CC4C(OCC=CN4C3=O)[C@H1]1O
C1OC=C2C(C3=CN=CN=C3OC4=CC=CC(F)=C4)=C12
C=1C(NC(=O)/C=C\C=C/C2=C(C)C=C(O)C(Cl)=C2)C=CC=1C(C)(C)O
N1S(=O)(=O)C=CC(C2=CC=CC=3[NH1]C=CC2=3)=C4C(=O)N=CN=C14
CC(O)CCCCCCCCC(=O)N[C@@H1](CCC(C)C)C(=O)OC(C)(C)C
C1C(O)CCCC/C=C\[C@@H1]C2C[C@H1]C3C[C@@H1](NC4CCC4)CC[C@]3(C)C2(C)CC1
OC[C@H1](CNC(=O)N1CCN(CCCC2(O)CC2)CO1)C3=CC=CC=C3
CC=CC(C(=O)NC1=CC=C(OC)C=C1C)=O
CNC(=O)C1(C)CCN1C
O1C[C@H1]CC=C(C[C@@]1(S)CO)C(=O)O
C1CC2CCCCCC=CCC2(CO[C@@H1]O[C@H1](CO)[C@@H1](O)[C@H1](O)C)OO1
C1N(C2=NCCCN2)CC[C@H1]1C=3C=CSC=3
C1CCCCCCC=CC=C(OCCO2)C(OC)=CC=CC1=C2
OC(CNC(=O)NC1CCCC2=CC=CC=C21)O[C@H1](CO)C(=O)O
C1CCNC(=O)C=CC=C(CN(C)CCCNS(C)(=O)=O)C2=CC=C(C=C2O)CC[C@@H1](C)C3=CC=CC=C3[C@](C)(N[C@@H1]4)COC[C@H1]OC[C@@]4CN1C(=O)OC
O1CCNC(=O)NC2=NC3=CC=CC=C3C=[N+1]12
C12=CCNC=CC=C(NCC(C=3C=CSC=3)OC=O)CCC[C@H1]1N(C)C2
C1CCC/C=C\CCCCCCC(=O)NCCCCCC(=O)NCCCC[C@@H1](O)C(=O)NC2CCCC2[C@@H1]OC(OC)[C@@H1](O)[C@H1]1OC(=O)CCCCN
C1CCCCCCCC(=O)O[C@@H1][C@H1]2O[C@]2(CCC=C(C)C)[C@@H1]1OC(=O)CCC3=CC4=CC(=C3)C(CCOC)C4=O
C12C(O)C(=O)NC[C@H1]O[C@@H1]C(C)(C)C3[C@]1=CC4[C@@]5OC[C@@](C)(CC[C@@H1]35)[C@@H1]4O[C@]2O
C1C(O)CO[C@H1]1C[C@H1]2O[C@@H1]2[C@@H1](O)[C@@H1](C)C(=O)CCC
C1C(N)CC1
NC(=O)NC=C1C=C(C#CC2=CC=C(C(=O)NS(=O)(=O)C3=CC=C(O)C=C3O)C=C2CS(=O)(=O)C4=CC=C(F)C=C4)OCC5=CC=CN=C15
N=1S(=O)(=O)C=CC(CC2=CC=C([S+1](C(F)F)NC3=CC=CC=N3)C=C2CC)(OC)C=1
O1C[C@H1]C2CC3=CC(=O)C=CC3=CC[C@]12
C=1CNC(C)(C)C2=CC=CN=C2[C@@]=1C(=O)N[N+1](=O)[O-1]
O1C(C2=CC=C(Cl)C(C3=CC=CN=C3)=C2)[C@H1](O)C[C@@H1]1O
N1S(=O)(=O)C=CC(NC(=O)CCCCC2=C3C=CC=CC3=CC4=CC=CC=C24)=CC=C1Cl
CCN1C=CC(C2[C@H1](O)C(C)(C)C(=O)OC)=CC(OC)=C2OC1
O/N=C(\C1=NC=CC=N1)C2CCCCC2
O1C[C@@H1]CS(=O)(=O)[C@@H1]([C@@H1](OC)/C(C)=C/[C@@H1](C)C(=O)C2=CC=C(O)C(OC)=C2)NC(=O)[C@H1](O)C=C/C1=C\C[C@@H1]O
COC(=O)[C@H1](C)[C@H1]CC[C@](C)[C@@H1]([C@H1](C)CC[C@@H1](O)C(C)(C)O)C[C@H1](O)C[C@]C
O1C(C2NC=[N+1](CCOC(=O)C3=CC=C(Br)S3)C=C2C=CC(=O)[O-1])N1NC(=O)CC4=CC=CS4
C1C=CC(C2C3=C(C4OC3=O)NC[C@](O5)[C@@H1](C2N)OC(=O)C6=CC=CC=C65)=CC(O)=C14
CCC(=O)NC[C@@H1](C)O
CCC
O1C(C#CC#CC2=CC=CC(S(=O)(=O)N3CCCCC3)=C2O1)=N
C1C(O)CCC(CCCCN2CCN(C)CC2)CC[C@@](C)C=CC(O)=CC(=O)C=C(O)C(O)=C(O)C=CC=C1
CCNC(=O)[C@H1](CCC(N)=O)CC(=O)O
C1N(CC[C@H1]2CC[C@H1](OCC3=CC=C(Cl)C=C3)CC2CC1)C(C4=CC=C(C#N)C=C45)CCC5
C1CC(=O)N(CC2=CC=CC=C2)[C@@H1]1O
O/N=C(\CCCC1=CC=CC=C1)CC2=CC=CC=C2C
C1C/N=C\C=C2N(C)C(=O)N(CC2)[C@H1](CC(N)=O)C(=O)N1
O1[C@H1]CC[C@@H1]C2[C@@](C)C3CC[C@@H1](CCOC(=O)C45CC6CC(CC(C6)C4)C5CC)[C@H1]3[C@@H1]21
C1OC2=CC(O)=CC(O3)=C2C[C@@H1]1[C@H1](O)C4=CC=C(OC)C=C43
C1=C(OCC(C)CC)C(O)=CC(C)=C1OC
C1C(O)CCC[C@@H1]CC(OC(=O)C2=CC=C(O)C(OC)=C2)COC(=O)C3=CC=C[N+1](C)=C3OC(=O)[C@@H1]O[C@@H1]C(O)C=C1OCCC(NC(=O)OCCOCCNC)C
C1CNC=NC2=C1C=CN=C2NC3CN(C)CC3N
O1C(C2=CC=NC3=CC=CC=C23)CNC1
CC(CCO)N(CC1CCCCC1)C(=N)N
C=1C(CC)C[C@@](C=2C=COC=2)CC[C@H1]=1
C1/N=C/C2=CC=CC(=C2)O1
OCC1CC1/C=C/CC2=CC=CC=C2
C1N=C(OC)NC1=O
CC(O1)[C@H1]C23[C@H1]C=C(C[C@]2(C)[C@@](C)(O)[C@H1]3[C@H1](C)[C@@H1]1)Br
FC1=CC=CC=C(OC2[C@@H1]CCCO2)C3=C1OC=CCCC3C(=O)C[C@@](C)O
C1C(O)CC[C@](C)[C@@H1]1CC=C[C@H1]2[C@@H1](O)C(=O)N(C)CCC[C@H1](C)/C(=N/OCC3=CC=CC=C3Cl)CC[C@]24[C@@]5(CCO[C@H1]4CC=CC5C)O[C@]
OC/C=C\CCC/C=C\CCCC(=O)O
C1C(N2C=C(F)C(=O)C(F)=C2F)CCC1
O1C(CC=C2C=CC=C(C2=C1)CCCCO)OCOC(N)C
C=1C[C@](CO)[C@H1](C(C)(C)O)[C@@]=1O
C1OC(=O)C=CC=C(C2=CC=CC=C2)OCOCO[C@H1](CO)[C@H1]1
CC1(CC[C@H1](O)CO)OOC(CO2)CNC12
C1CCN1C(=O)NC2=CC=CC=C2
C1SC=NC2=NC=C1C3N2CC(=O)NCC4=CC(Cl)=CC=C4OCC5=CC=CC(=C5)O3
C1CN(C(=O)CC2=CC=CC(NS(C)(=O)=O)=C2)C1
C1C2=CC=CC=C2CCCC1=O
CNC(=O)[C@H1](CC1=CC=C(OCC#C)C(F)=C1F)NC(=O)CC(C(=O)NCCO)CP(=O)(O)O
C1/N=C/SC(C=N[NH1]C=NC2=C(N)C=CC=C2)NC1
O/N=C1\CN2CCC1CC2
O1[C@]C2=CC(O)C(O)CC[C@]2(C)C1OC(=O)C3=CC=CC=C3
C1OC=CC2=C([C@@]3(C)CC[C@H1](C)C(OC)[C@H1]3CC)C[C@H1](OCCCC)[C@H1](CN1CC4)CC=C(C=C4O)CC=CC2
CC[C@@H1]CC[C@H1]C[C@H1](OC=1C=CSC=1CCCB(O)OCC)F
COC1=CC=C(OC)C=C1C=CC(=O)CO[C@@H1]2C[C@H1](CO)[C@@H1](O)[C@@H1]2O
C12CNC(C=C3C(=O)CCC[C@]31C)C2(C)C
CCC(=O)N1CCN(CC[N+1]2=CC=C(C3=CC=CS3)C=C2)CC1
C1N2N=CC=C2C3NN=C(C4=CC=CC=C4)C=C13
C1C(CCN2CCCC2)[C@@H1](CCN3CCNCC3)CCCOCC4=CC=C(O)C1=C4
COC(=O)[C@H1](O)[C@@H1](C)C(=O)C(C)C(Br)C(=O)C1(O)C(C)C(Br)C(C)C1CCC
C/C(=N/OCC1=CC=C(SC)C=C1Cl)C(=O)O
C1CC[C@H1]1/C=C/C=[N+1](C)C=CC=C(O)C(C2=CC=CC=C2Br)=C
C1CC2=CC(Br)=C(O)C(OC)=C2NC1=O
C1C(O)COC2=CC=C(OC)C=C2C3=CC=C(C=C3)[C@@H1](CC(=O)OC4=CC=CS4)C[C@@H1](NC(C)=O)CC1
C1OC2=CC(OC)=CC=C2C1=O
C1C(C2=CC=CC=C2)C[C@@H1]1C3CC3
C1OC(=O)C=CN1CCO
CN(C/C(=N\OC)C(C)CC)C=O
O1C(=O)C=C2C=C(NC(=O)[C@H1](N)[C@@H1](O)[C@H1](O)[C@H1]1N3C(=O)[C@@H1]2)C(=C3)C(=O)C4=CC=CC=C4
CCCCCCCCCCCCOP(=O)([O-1])OCC[N+1](C)(C)CCCOCCCC
NC(=O)C1=CC(F)=CC(=C1)O[C@@](O)=C[C@H1](C(=O)N[C@H1](CO)C(=O)O)C[C@](C)(O)[C@@H1](O)[C@H1]O
C1OC(=O)[C@](C)[C@H1]1OC(=O)[C@H1](C)[C@H1](C)OC=O
C1CC(=O)NN=C(C2=CC=CC(OCC)=C2OCC=C)NCCCNC1
C/C(=C\C=C/C[C@@H1](C)C(=O)/C=C/C(=O)C[O-1])CCC(O)C(C)C(C/C=C(\C)CC[C@@]C(C)(O1)[C@@](O)C(C)(C)C=O)[C@H1]1O
C123C(C)(C)[C@H1]CC[C@](C)C=C[C@@H1]3C(CC)[C@H1](OC(=O)CC(C)(C)C)[C@H1](O)C1[C@]2
C1CN([C@@H1](C)C(=O)OCC)C[C@H1]1C(=O)OC
O1C(CCNCCC2=CC=CC=C2)CC[C@](C)C3(O[C@H1]C[C@H1](OO)C(=O)C4=COC(=C4)CO[C@@H1])[C@H1](O)[C@H1]13
C1C(NC(=O)C2=CC=C(S2)CCC)C[C@@H1]1C3=CC=C(F)C=C3
C1OC2=CC=CC=C2/C1=N\O
CN(C1CCN(CCCC2=CC=CC=C2)CC1)C(C)(C)C
O1CCN2CC3=C(C=C(Br)C=C3[C@H1]2NC(=O)C4=CC=C(O)C(CC(=O)O)=C4)[C@H1]1O
N#C/C(=O)C(C)O
C1CCCOC2=CC(O)=C(SCC3=CC=C(O)C=C3)C(OC)=C2O1
O1[C@]2CC(Cl)(Cl)CC[C@@]21
C1C2=NC3=CC=CC=C3N2C[C@@]1(C#N)C4=CC=CC=C4
O/N=C(\CCC=C(C=1)C=COC=1C)C/C=C(\C)CCC(=O)/C=C(C)/C=C(O)\C=C\C=C\C2CCC(OC)C3[C@H1][C@H1]4OC(C)(C)O[C@@H1]4C[C@]5C(=O)O[C@@](C=CC[C@H1](C)[C@](C)(O)C=O)O[C@]5(C)[C@H1]3OC(=O)[C@H1]2
C1S(=O)(=O)CC=C2C=C(NCCCOCCN3CCCC3)C=C1NC(=O)CNC(=O)C(CCN=C(N)N)C2
CC/N=C(\N)N1C[C@@H1]2CCCN2[C@H1]1[C@H1](O)[C@@H1](CC3=CC=CC=C3)NC(=O)OCC4=CC=CC=C4
CC(OC1=CC[C@H1]CC1C)C2=CC=C(O)C(OC)=C2OC
C12CN(CC=C(COC3=CC=CC=C3)N(O)[C@@H1]CC(C)=CCOCC[C@]C)C4C[C@H1]5[C@H1](C1)[C@H1](O4)C(O)=C25
C=1CC(C2)(C)C=CN=C(NC3=CC(Cl)=C(N)C=C3/C=N)/OC(=O)[C@]=12
C1C2=CC(O)=CC=C2N1C
C1COC(=O)[C@@H1](C2=CC=CC=C2)[C@H1]1C3=CC=CC=C3
CC(CCCCCC(C)F)F
O1C[C@H1]O[C@@](O)(C2OCC(O)C(O)C(C)C2)[C@H1](OC(C)=O)[C@@H1]1OC(C)=O
N=1C=NC2=CC=CC=C2[C@H1]=1
O1/N=C/NC[C@@H1]2CCCC[C@H1]2[C@H1](CC3)C(=O)O[C@H1](COC)C(=O)C[C@@H1](OC1)[C@](C)C=CN([C@H1]4C[C@H1](O)[C@H1](O)[C@H1]4OCC5=CC=C(I)C=C5)O3
CC(O)[C@@H1](OC(C)=O)C(=O)[C@H1]1[C@@](C)(CO)C[C@@H1]1O
CCC(=O)O[C@@H1](OC1[C@H1]2O[C@@H1](OC(=O)/C=C/C3=CC=C(O)C=C3)C[C@H1]2OC(C)C[C@@H1]OC(=O)CCCCCCCCCCC)[C@@H1](O[C@H1]4O[C@H1](CO)[C@@H1](O)[C@H1](O)[C@H1]4O)[C@H1]1O
C123CN(S(=O)(=O)NC(C)(C)C)C[C@H1]1C=CC=CC4=CC=CC2=C34
C1CC(=O)NC=C2C=C(C[C@@H1](C)[C@H1](CC(C)C)C=O)ON=CN(CC(=O)O)C1=C2C
C1CN(C(=O)C2=CC=NN2C3=CC=CC=C3OCC)CCC1
CSCON=C(C(=O)OCCBr)O[C@@](OCC=C)C1=CC=CC=C1C=CNC
[3H]C([3H])([3H])C([3H])([3H])C=CC=C(N(C)C(=O)[C@H1](C1)NC(=O)C=C2C(O3)=CC(OCCCCCC(C)C)=C2CC[C@]31CO)C=CC4CCN(CC(=O)O)C4
N1C(=O)C(F)(F)CCCC[C@@]2CC[C@H1](C(C)C)[C@@]21
O1C/C=C\COCCNC=CC(=O)C(C(=O)O[C@@H1](C)CCC[C@@H1](O)CC)=C2SC(CCCCC)C(=O)[C@]12OCOCCCNCCN(C)[C@](C)CC[C@H1]C(C)(C)[C@@H1]O[C@@H1]3OC[C@@H1](OC(=O)C4=CC=C(O)C=C4)[C@H1]3OC(C)=O
O1C[C@H1]C[C@@H1](O)[C@@H1][C@H1](CCO[C@](CC2)C(O)CC2=O)OC(=O)CCCC(=O)O[C@@]1(C)[C@H1]C(=O)O
