# Supplementary material for: Data-driven design and screening of novel Klebsiella pneumoniae carbapenemase-2 β-lactamase inhibitors using a generative CLM
Source: RSC Adv. 2026 May 26;16(31):28845–56. doi: 10.1039/d6ra02379g (PMC13213580; doi:10.1039/d6ra02379g)
Supplement: RA-016-D6RA02379G-s005 [file RA-016-D6RA02379G-s005.xlsx]

## Sheet: Sheet1
Compounds	Structure	Docking Scores	Hydrogen bonds	Distance	Hydrophobic bonds
1		-7.69887	Ser270, Thr237	3.36, 3.62	Thr237
2		-5.77976	Ser70, Asn132, Asn170, Thr237	3.28, 2.70, 2.88, 2.30	Trp105
3		-5.82837			Thr216
4		-7.29645	Ser70, Ser130	2.30, 2.60	Trp105, Asn170, Thr216
5		-5.72341			Trp105
6		-5.71292	Asn132	2.12	Trp105, Thr216
7		-5.01157	Thr237	3.15	Trp105, Asn170
8		-5.28493	Ser130, Thr216, Lys234, Thr237	2.00, 2.58, 3.02, 2.44	Trp105
9		-7.15373	Thr216	2.55	Trp105, Asn170
10		-6.65753	Ser70, Asn132	3.69, 2.66	Trp105, Leu167, Asn170, Thr216
11		-6.81482	Ser270, Ser130, Thr237	1.96, 2.01, 2.23	Trp105
12		-6.31218	Ser70	2.25	Thr216
13		-6.81215	Ser70, Asn170	2.60, 2.17	Trp105
14		-5.69638	Thr216, Arg220, Thr235, Thr237	2.85, 3.47, 3.33, 2.89, 3.06	Trp105, Thr216
15		-5.10672	Lys72, Asn132, Glu166	3.07, 3.33, 2.66	Trp105, Asn170
16		-5.21444	Thr237	2.42	Trp105
17		-5.90177	Ser70, Asn132	2.70, 2.19	Trp105
18		-6.79224	Ser270, Thr237	2.07, 1.89	Trp105
19		-5.71728			Trp105
20		-5.19597	Asn132, Asn170	2.29, 3.42	Trp105
21		-5.87318	Asn132, Thr216, Lys234, Thr237	3.13, 2.46, 3.19, 3.55	Trp105
22		-6.5487	Ser70, Arg220, Thr237	3.12, 2.76, 2.86, 3.05, 2.26	Asn170
23		-6.73755	Ser70, Arg220, Thr237	3.12, 2.74, 2.75, 3.05, 2.23	Asn170
24		-6.0458	Arg220, His274	2.65, 2.71	Asn170
25		-5.89764	Thr216, Thr235, Thr237	2.18, 2.66, 2.68, 3.15	Thr237
26		-6.3075	Ser130, Thr216, Arg220, Thr235, Thr237	3.01, 2.35, 3.01, 2.95, 3.30	Trp105
27		-7.13263	Ser130, Thr216, Thr237	3.01, 3.46, 3.30	Trp105
28		-4.87292	Ser130, Arg220, Thr237	2.90, 2.34, 2.06, 2.80	Trp105
29		-6.10802	Thr235, Thr237	2.97, 1.93	Trp105, Thr216
30		-6.62521	Arg220, Thr237	3.40, 2.97	Asn170, Thr237
31		-6.99657	Asn170, Thr237	2.30, 2.74	Pro107
32		-6.71029	Arg220, Thr237, Cys238	2.79, 2.78, 2.32	Trp105, Asn170
33		-6.18537	Ser130, Thr237	2.17, 2.22	Trp105, Asn170
34		-5.05268	Asn132	3.19	Trp105
35		-6.62451	Ser130, Thr216, Lys234	1.98, 2.53, 2.90	Trp105, Asn170
36		-5.50541	Ser70, Lys73, Asn132, Asn170	3.94, 3.71, 3.99, 3.84
37		-6.51855	Ser70, Thr237	2.33, 2.24
38		-6.28085	Ser130, Asn132, Asn170	2.08, 1.82, 2.28	Trp105
39		-8.10868	Ser70, Thr216	3.14, 2.12	Trp105, Tyr129
40		-7.49396	Arg220, Thr237	2.45, 2.44	Trp105, Asn170, Val240
41		-6.60313	Ser70, Sr130, Lys234, Thr237	2.31, 2.02, 3.26, 3.16	Trp105
42		-5.8701	Asn132, Glu166, Asn170	2.25, 2.62, 3.07	Trp105
43		-7.03907	Ser70, Lys73	2.70, 3.21	Thr237
44		-7.49322	Thr216, Thr235, Thr237	1.94, 1.85, 1.89	Trp105, Thr237
45		-7.43983	Ser130	2.57	Trp105, Asn170, Val240
46		-7.5472	Ser70, Thr216, Thr237	2.89, 2.64, 1.94	Pro107
47		-6.78765	Arg220, Thr235, Thr237	3.16, 2.35, 3.35	Trp105, Thr216
48		-7.02856	Glu166, Thr237	2.28, 3.47
49		-6.63321	Ser70, Asn132, Glu166, Thr237	2.84, 2.21, 2.11, 3.24	Trp105, Thr216
50		-7.20429	Trp105, Glu166, Thr216, Arg220, Thr235, Thr237, Glu276	2.54, 3.55, 1.75, 2.35, 2.11, 3.09, 2.55	Trp105, Pro107
51		-7.89608	Gln128, Ser130, Thr216, Arg220, Thr235, Thr237	2.11, 1.98, 2.70, 2.83, 3.46, 3.31	Trp105
52		-6.74879			Trp105
53		-5.71409	Asn132,Glu166, Asn170	2.51, 2.17, 3.35	Thr216
54		-7.0893	Asn132	3.71	Trp105, Asn170, Thr216
55		-5.09028	Asn132, Asn170	2.65, 3.26	Leu167, Asn170
56		-6.00645	Arg220, Thr237	2.43, 2.49	Trp105, Asn170, Thr237
57		-6.00487	Arg220, Thr235, Thr237	2.36, 2.62, 2.10	Trp105
58		-6.12446	Ser70	2.84	Trp105, Thr216
59		-7.22401	Lys73, Asn132, Thr216, Thr237	3.11, 3.27, 2.98, 3.71	Trp105, Asn170, Thr237
60		-5.55456	Asn132	2.11	Asn170, Val240
61		-6.76654			Trp105, Asn170
62		-5.79456			Trp105
63		-5.56679	Thr237	2.7	Trp105
64		-6.92805	Ser70, Ser130, Lys234, Thr237	2.49, 1.99, 2.96, 3.33	Trp105
65		-6.63048	Glu166, Cys238	2.13, 2.66	Trp105, Asn170
66		-4.48177	Ser130, Asn132	2.97, 2.37
67		-6.23832	Arg220, Thr237	3.36, 3.48	Trp105
68		-5.07151	Ser70, Thr237	2.15, 3.04
69		-5.74849	Asn132	2.12	Trp105, Asn170, Val240
70		-5.28726	Ser70, Lys73, Asn132, Thr216, Lys234	3.15, 3.32, 3.16, 3.25, 2.69
71		-6.46062	Asn170, Arg220, Thr237	2.92, 2.37, 2.41, 2.01	Trp105
72		-6.55306	Ser70, Lys73, Thr216, Thr235, Thr237	2.93, 2.97, 2.55, 2.61, 3.16	Trp105, Thr216
73		-5.85228	Thr237	2.27	Trp105, Asn170
74		-5.66366	Ser70, Glu166, Asn170, Thr237	2.19, 2.83, 2.09, 2.17	Trp105
75		-5.89983	Ser70, Asn170, Thr216, Arg220, Thr235, Thr237	1.92, 3.27, 2.07, 2.47, 2.52, 2.23, 3.36	Trp105
76		-5.92368	Ser70, Thr216, Thr237	2.04, 2.27, 2.05	Trp105
77		-6.09368	Ser70, Thr216, Thr237	2.04, 2.27, 2.05	Trp105
78		-6.72079	Asn132, ASn170	2.55, 2.21	Trp105, Asn170, Val240
79		-7.10811	Ser70, Trp105	1.97, 3.17	Pro107, Thr216
80		-5.37972	Ser70, Arg220, Thr235, Thr237	2.22, 2.64, 3.06, 2.76, 2.48
81		-7.64472	Ser70	2.3	Trp105, Pro107, Thr216
82		-6.96517			Asn170
83		-8.1407	Ser70	2.06	Trp105, Asn170, Thr216
84		-7.07048	Arg220, Thr235, Thr237	2.60, 2.80, 2.46, 2.33	Trp105
85		-6.81166	Ser130, Asn132, Thr237, CYS238	2.54, 2.18, 2.98, 2.09	Trp105, Asn170, Val240
86		-6.59762	Asn170, Thr216, Arg220, Thr237	2.99, 2.89, 3.32, 3.07	Thr216
87		-5.66027	Ser70, Glu166, Asn170, Thr237	2.19, 2.83, 2.09, 2.16	Trp105
88		-6.42018	Ser70, lys73, ser130, Thr216, Arg220, Thr235	2.93, 2.93, 2.32, 2.06, 2.50, 2.45, 2.22	Trp105
89		-6.5787	Ser130, Asn132, thr237	2.43, 2.19, 2.65, 2.52	Trp105, Leu167, Asn170
90		-7.78203	Se130, Asn214, Thr215, Thr216	3.19, 3.38, 2.92, 2.71	Trp105, Thr216
91		-5.25354	Thr237	1.9	Trp105
92		-5.20987	Ser70, Asn132, Glu166, Asn170, Thr237	2.43, 1.80, 2.18, 1.91, 3.01, 2.86	Trp105
93		-5.46763	Thr216, Arg220, Thr237	2.99, 3.34, 2.92	Trp105, Thr216
94		-6.57886	Ser130, Asn132, Thr216, Thr235	2.06, 2.33, 2.27, 3.18	Trp105
95		-4.79051			Trp105, Leu167, Asn170
96		-5.20886	Ser70, Asn132, Glu166, Asn170, Thr237	2.39, 2.19, 1.91, 3.00, 2.83	Trp105
Control		-7.97659	Ser70, Thr216, Thr235, Thr237	2.29, 1.74, 2.08, 1.87	Trp105
